# Supplementary material for: Spatio-Temporal Mutational Profile Appearances of Swedish SARS-CoV-2 during the Early Pandemic
Source: Viruses. 2020 Sep 14;12(9):1026. doi: 10.3390/v12091026 (PMC7551444; doi:10.3390/v12091026)
Supplement: Supplementary file 1 [file viruses-12-01026-s001.zip]

Archive with 9 entries (8 files):
- Figure S1_200913.docx
- __MACOSX/
- __MACOSX/._Figure S1_200913.docx
- Submission_mutation_cov_200824_Table_S2.docx
- __MACOSX/._Submission_mutation_cov_200824_Table_S2.docx
- Submission_mutation_cov_200824_Table_S1.xlsx
- __MACOSX/._Submission_mutation_cov_200824_Table_S1.xlsx
- Submission_mutation_cov_200824_Figure_S2.pdf
- __MACOSX/._Submission_mutation_cov_200824_Figure_S2.pdf
