# Supplementary material for: Spatio-Temporal Mutational Profile Appearances of Swedish SARS-CoV-2 during the Early Pandemic
Source: Viruses. 2020 Sep 14;12(9):1026. doi: 10.3390/v12091026 (PMC7551444; doi:10.3390/v12091026)
Supplement: Supplementary file 1 [file viruses-12-01026-s001.zip › Submission_mutation_cov_200824_Table_S1.xlsx]

## Sheet: Sheet1
Isolate_Identifier	Pagolin_Lineage	Lineage	Isolate_Identifier_lineage_info	Isolate_code	Date	Date_as_serial_number	Observation_day_of_study	Year	Month	Day	Location	Age	Sex	241_SNP_transition	1059_SNP_transition	3037_SNP_transition	12790_SNP_transition	13568_SNP_transition	14408_SNP_transition	22583_SNP_transition	23403_SNP_transition	24368_SNP_transversion	25563_SNP_transversion	27046_SNP_transition	28881_SNP	28882_SNP	28883_SNP	ISOLATE_MUTATIONAL_PROFILE	MUTATIONAL_PROFILE
EPI_ISL_411951	B	O	EPI_ISL_411951-B-O	EPI_ISL_411951-2020-02-07-Jonkoping-Unknown-Unknown	2020-02-07	43868	0	2020	2	7	Jonkoping	Unknown	Unknown	WT	WT	WT	WT	WT	WT	WT	WT	WT	WT	WT	WT	WT	WT	WT	Mutational_profile_1
EPI_ISL_430847	B.4	O	EPI_ISL_430847-B.4-O	EPI_ISL_430847-2020-02-27-Stockholm-56-Female	2020-02-27	43888	20	2020	2	27	Stockholm	56	Female	WT	WT	WT	WT	WT	WT	WT	WT	WT	WT	WT	WT	WT	WT	WT	Mutational_profile_1
EPI_ISL_455848	B.1.1	GR	EPI_ISL_455848-B.1.1-GR	EPI_ISL_455848-2020-03-02-Stockholm-61-Male	2020-03-02	43892	24	2020	3	2	Stockholm	61	Male	241_MUT_C>T	WT	3037_MUT_C>T	WT	WT	14408_MUT_C>T	WT	23403_MUT_A>G	WT	WT	27046_MUT_C>T	28881_MUT_G>A	28882_MUT_G>A	28883_MUT_G>C	241_MUT_C>T_3037_MUT_C>T_14408_MUT_C>T_23403_MUT_A>G_27046_MUT_C>T_28881_MUT_G>A_28882_MUT_G>A_28883_MUT_G>C	Mutational_profile_2
EPI_ISL_454869	B.1.1	GR	EPI_ISL_454869-B.1.1-GR	EPI_ISL_454869-2020-03-02-Stockholm-56-Male	2020-03-02	43892	24	2020	3	2	Stockholm	56	Male	241_MUT_C>T	WT	3037_MUT_C>T	WT	WT	14408_MUT_C>T	WT	23403_MUT_A>G	WT	WT	WT	28881_MUT_G>A	28882_MUT_G>A	28883_MUT_G>C	241_MUT_C>T_3037_MUT_C>T_14408_MUT_C>T_23403_MUT_A>G_28881_MUT_G>A_28882_MUT_G>A_28883_MUT_G>C	Mutational_profile_3
EPI_ISL_454868	B.1.1	GR	EPI_ISL_454868-B.1.1-GR	EPI_ISL_454868-2020-03-02-Stockholm-49-Female	2020-03-02	43892	24	2020	3	2	Stockholm	49	Female	241_MUT_C>T	WT	3037_MUT_C>T	WT	WT	14408_MUT_C>T	WT	23403_MUT_A>G	WT	WT	WT	28881_MUT_G>A	28882_MUT_G>A	28883_MUT_G>C	241_MUT_C>T_3037_MUT_C>T_14408_MUT_C>T_23403_MUT_A>G_28881_MUT_G>A_28882_MUT_G>A_28883_MUT_G>C	Mutational_profile_3
EPI_ISL_454880	B.1	G	EPI_ISL_454880-B.1-G	EPI_ISL_454880-2020-03-03-Stockholm-48-Female	2020-03-03	43893	25	2020	3	3	Stockholm	48	Female	241_MUT_C>T	WT	3037_MUT_C>T	WT	WT	14408_MUT_C>T	WT	23403_MUT_A>G	WT	WT	WT	WT	WT	WT	241_MUT_C>T_3037_MUT_C>T_14408_MUT_C>T_23403_MUT_A>G	Mutational_profile_4
EPI_ISL_455855	B.1	G	EPI_ISL_455855-B.1-G	EPI_ISL_455855-2020-03-03-Stockholm-50-Female	2020-03-03	43893	25	2020	3	3	Stockholm	50	Female	241_MUT_C>T	WT	3037_MUT_C>T	WT	WT	14408_MUT_C>T	WT	23403_MUT_A>G	WT	WT	WT	WT	WT	WT	241_MUT_C>T_3037_MUT_C>T_14408_MUT_C>T_23403_MUT_A>G	Mutational_profile_4
EPI_ISL_454450	B.1	G	EPI_ISL_454450-B.1-G	EPI_ISL_454450-2020-03-03-Stockholm-51-Male	2020-03-03	43893	25	2020	3	3	Stockholm	51	Male	241_MUT_C>T	WT	3037_MUT_C>T	WT	WT	14408_MUT_C>T	22583_MUT_G>A	23403_MUT_A>G	WT	WT	WT	WT	WT	WT	241_MUT_C>T_3037_MUT_C>T_14408_MUT_C>T_22583_MUT_G>A_23403_MUT_A>G	Mutational_profile_5
EPI_ISL_455854	B.1.1	GR	EPI_ISL_455854-B.1.1-GR	EPI_ISL_455854-2020-03-03-Stockholm-59-Female	2020-03-03	43893	25	2020	3	3	Stockholm	59	Female	241_MUT_C>T	WT	3037_MUT_C>T	WT	WT	14408_MUT_C>T	WT	23403_MUT_A>G	WT	WT	27046_MUT_C>T	28881_MUT_G>A	28882_MUT_G>A	28883_MUT_G>C	241_MUT_C>T_3037_MUT_C>T_14408_MUT_C>T_23403_MUT_A>G_27046_MUT_C>T_28881_MUT_G>A_28882_MUT_G>A_28883_MUT_G>C	Mutational_profile_2
EPI_ISL_454448	B.1.1	GR	EPI_ISL_454448-B.1.1-GR	EPI_ISL_454448-2020-03-03-Stockholm-63-Male	2020-03-03	43893	25	2020	3	3	Stockholm	63	Male	241_MUT_C>T	WT	3037_MUT_C>T	WT	WT	14408_MUT_C>T	WT	23403_MUT_A>G	WT	WT	27046_MUT_C>T	28881_MUT_G>A	28882_MUT_G>A	28883_MUT_G>C	241_MUT_C>T_3037_MUT_C>T_14408_MUT_C>T_23403_MUT_A>G_27046_MUT_C>T_28881_MUT_G>A_28882_MUT_G>A_28883_MUT_G>C	Mutational_profile_2
EPI_ISL_454881	B.1.1	GR	EPI_ISL_454881-B.1.1-GR	EPI_ISL_454881-2020-03-03-Stockholm-11-Male	2020-03-03	43893	25	2020	3	3	Stockholm	11	Male	241_MUT_C>T	WT	3037_MUT_C>T	WT	WT	14408_MUT_C>T	WT	23403_MUT_A>G	WT	WT	27046_MUT_C>T	28881_MUT_G>A	28882_MUT_G>A	28883_MUT_G>C	241_MUT_C>T_3037_MUT_C>T_14408_MUT_C>T_23403_MUT_A>G_27046_MUT_C>T_28881_MUT_G>A_28882_MUT_G>A_28883_MUT_G>C	Mutational_profile_2
EPI_ISL_454870	B.1.1	GR	EPI_ISL_454870-B.1.1-GR	EPI_ISL_454870-2020-03-03-Stockholm-44-Male	2020-03-03	43893	25	2020	3	3	Stockholm	44	Male	241_MUT_C>T	WT	3037_MUT_C>T	WT	WT	14408_MUT_C>T	WT	23403_MUT_A>G	WT	WT	27046_MUT_C>T	28881_MUT_G>A	28882_MUT_G>A	28883_MUT_G>C	241_MUT_C>T_3037_MUT_C>T_14408_MUT_C>T_23403_MUT_A>G_27046_MUT_C>T_28881_MUT_G>A_28882_MUT_G>A_28883_MUT_G>C	Mutational_profile_2
EPI_ISL_454447	B.1.1	GR	EPI_ISL_454447-B.1.1-GR	EPI_ISL_454447-2020-03-03-Gavlebors_lan-39-Female	2020-03-03	43893	25	2020	3	3	Gavlebors_lan	39	Female	241_MUT_C>T	WT	3037_MUT_C>T	WT	WT	14408_MUT_C>T	WT	23403_MUT_A>G	WT	WT	27046_MUT_C>T	28881_MUT_G>A	28882_MUT_G>A	28883_MUT_G>C	241_MUT_C>T_3037_MUT_C>T_14408_MUT_C>T_23403_MUT_A>G_27046_MUT_C>T_28881_MUT_G>A_28882_MUT_G>A_28883_MUT_G>C	Mutational_profile_2
EPI_ISL_454879	B.1.1	GR	EPI_ISL_454879-B.1.1-GR	EPI_ISL_454879-2020-03-03-Stockholm-43-Male	2020-03-03	43893	25	2020	3	3	Stockholm	43	Male	241_MUT_C>T	WT	3037_MUT_C>T	WT	WT	14408_MUT_C>T	WT	23403_MUT_A>G	WT	WT	WT	28881_MUT_G>A	28882_MUT_G>A	28883_MUT_G>C	241_MUT_C>T_3037_MUT_C>T_14408_MUT_C>T_23403_MUT_A>G_28881_MUT_G>A_28882_MUT_G>A_28883_MUT_G>C	Mutational_profile_3
EPI_ISL_454449	B.1.1	GR	EPI_ISL_454449-B.1.1-GR	EPI_ISL_454449-2020-03-03-Stockholm-16-Male	2020-03-03	43893	25	2020	3	3	Stockholm	16	Male	241_MUT_C>T	WT	3037_MUT_C>T	WT	WT	14408_MUT_C>T	WT	23403_MUT_A>G	WT	WT	27046_MUT_C>T	28881_MUT_G>A	28882_MUT_G>A	28883_MUT_G>C	241_MUT_C>T_3037_MUT_C>T_14408_MUT_C>T_23403_MUT_A>G_27046_MUT_C>T_28881_MUT_G>A_28882_MUT_G>A_28883_MUT_G>C	Mutational_profile_2
EPI_ISL_454872	B.1.1	GR	EPI_ISL_454872-B.1.1-GR	EPI_ISL_454872-2020-03-03-Stockholm-10-Female	2020-03-03	43893	25	2020	3	3	Stockholm	10	Female	241_MUT_C>T	WT	3037_MUT_C>T	WT	WT	14408_MUT_C>T	WT	23403_MUT_A>G	WT	WT	WT	28881_MUT_G>A	28882_MUT_G>A	28883_MUT_G>C	241_MUT_C>T_3037_MUT_C>T_14408_MUT_C>T_23403_MUT_A>G_28881_MUT_G>A_28882_MUT_G>A_28883_MUT_G>C	Mutational_profile_3
EPI_ISL_454873	B.1.1	GR	EPI_ISL_454873-B.1.1-GR	EPI_ISL_454873-2020-03-03-Stockholm-45-Female	2020-03-03	43893	25	2020	3	3	Stockholm	45	Female	241_MUT_C>T	WT	3037_MUT_C>T	WT	WT	14408_MUT_C>T	WT	23403_MUT_A>G	WT	WT	WT	28881_MUT_G>A	28882_MUT_G>A	28883_MUT_G>C	241_MUT_C>T_3037_MUT_C>T_14408_MUT_C>T_23403_MUT_A>G_28881_MUT_G>A_28882_MUT_G>A_28883_MUT_G>C	Mutational_profile_3
EPI_ISL_454878	B.1.1	GR	EPI_ISL_454878-B.1.1-GR	EPI_ISL_454878-2020-03-03-Stockholm-49-Male	2020-03-03	43893	25	2020	3	3	Stockholm	49	Male	241_MUT_C>T	WT	3037_MUT_C>T	WT	WT	14408_MUT_C>T	WT	23403_MUT_A>G	WT	WT	WT	28881_MUT_G>A	28882_MUT_G>A	28883_MUT_G>C	241_MUT_C>T_3037_MUT_C>T_14408_MUT_C>T_23403_MUT_A>G_28881_MUT_G>A_28882_MUT_G>A_28883_MUT_G>C	Mutational_profile_3
EPI_ISL_455853	B.1.1	GR	EPI_ISL_455853-B.1.1-GR	EPI_ISL_455853-2020-03-03-Stockholm-44-Female	2020-03-03	43893	25	2020	3	3	Stockholm	44	Female	241_MUT_C>T	WT	3037_MUT_C>T	WT	WT	14408_MUT_C>T	WT	23403_MUT_A>G	WT	WT	WT	28881_MUT_G>A	28882_MUT_G>A	28883_MUT_G>C	241_MUT_C>T_3037_MUT_C>T_14408_MUT_C>T_23403_MUT_A>G_28881_MUT_G>A_28882_MUT_G>A_28883_MUT_G>C	Mutational_profile_3
EPI_ISL_444490	B.1	GH	EPI_ISL_444490-B.1-GH	EPI_ISL_444490-Mar-20-Stockholm-Unknown-Unknown	2020-03-03	43893	25	2020	3	3	Stockholm	Unknown	Unknown	241_MUT_C>T	1059_MUT_C>T	3037_MUT_C>T	WT	WT	14408_MUT_C>T	WT	23403_MUT_A>G	24368_MUT_G>T	25563_MUT_G>T	WT	WT	WT	WT	241_MUT_C>T_1059_MUT_C>T_3037_MUT_C>T_14408_MUT_C>T_23403_MUT_A>G_24368_MUT_G>T_25563_MUT_G>T	Mutational_profile_6
EPI_ISL_429137	B.1	G	EPI_ISL_429137-B.1-G	EPI_ISL_429137-2020-03-04-Orebro_lan-14-Male	2020-03-04	43894	26	2020	3	4	Orebro_lan	14	Male	241_MUT_C>T	WT	3037_MUT_C>T	WT	WT	14408_MUT_C>T	WT	23403_MUT_A>G	WT	WT	WT	WT	WT	WT	241_MUT_C>T_3037_MUT_C>T_14408_MUT_C>T_23403_MUT_A>G	Mutational_profile_4
EPI_ISL_454886	B.1	G	EPI_ISL_454886-B.1-G	EPI_ISL_454886-2020-03-04-Stockholm-15-Female	2020-03-04	43894	26	2020	3	4	Stockholm	15	Female	241_MUT_C>T	WT	3037_MUT_C>T	WT	WT	14408_MUT_C>T	WT	23403_MUT_A>G	WT	WT	WT	WT	WT	WT	241_MUT_C>T_3037_MUT_C>T_14408_MUT_C>T_23403_MUT_A>G	Mutational_profile_4
EPI_ISL_455873	B.1	G	EPI_ISL_455873-B.1-G	EPI_ISL_455873-2020-03-04-Stockholm-46-Male	2020-03-04	43894	26	2020	3	4	Stockholm	46	Male	241_MUT_C>T	WT	3037_MUT_C>T	WT	WT	14408_MUT_C>T	WT	23403_MUT_A>G	WT	WT	WT	WT	WT	WT	241_MUT_C>T_3037_MUT_C>T_14408_MUT_C>T_23403_MUT_A>G	Mutational_profile_4
EPI_ISL_454875	B.1	G	EPI_ISL_454875-B.1-G	EPI_ISL_454875-2020-03-04-Stockholm-56-Male	2020-03-04	43894	26	2020	3	4	Stockholm	56	Male	241_MUT_C>T	WT	3037_MUT_C>T	WT	WT	14408_MUT_C>T	WT	23403_MUT_A>G	WT	WT	WT	WT	WT	WT	241_MUT_C>T_3037_MUT_C>T_14408_MUT_C>T_23403_MUT_A>G	Mutational_profile_4
EPI_ISL_454874	B.1	G	EPI_ISL_454874-B.1-G	EPI_ISL_454874-2020-03-04-Stockholm-46-Male	2020-03-04	43894	26	2020	3	4	Stockholm	46	Male	241_MUT_C>T	WT	3037_MUT_C>T	WT	WT	14408_MUT_C>T	22583_MUT_G>A	23403_MUT_A>G	WT	WT	WT	WT	WT	WT	241_MUT_C>T_3037_MUT_C>T_14408_MUT_C>T_22583_MUT_G>A_23403_MUT_A>G	Mutational_profile_5
EPI_ISL_430860	B.1.32	G	EPI_ISL_430860-B.1.32-G	EPI_ISL_430860-2020-03-04-Varmland-54-Female	2020-03-04	43894	26	2020	3	4	Varmland	54	Female	241_MUT_C>T	WT	3037_MUT_C>T	12790_MUT_A>G	14408_MUT_C>T	14408_MUT_C>T	WT	23403_MUT_A>G	WT	WT	WT	WT	WT	WT	241_MUT_C>T_3037_MUT_C>T_12790_MUT_A>G_14408_MUT_C>T_14408_MUT_C>T_23403_MUT_A>G	Mutational_profile_7
EPI_ISL_454884	B.1	G	EPI_ISL_454884-B.1-G	EPI_ISL_454884-2020-03-04-Stockholm-29-Male	2020-03-04	43894	26	2020	3	4	Stockholm	29	Male	241_MUT_C>T	WT	3037_MUT_C>T	WT	WT	14408_MUT_C>T	WT	23403_MUT_A>G	WT	WT	WT	WT	WT	WT	241_MUT_C>T_3037_MUT_C>T_14408_MUT_C>T_23403_MUT_A>G	Mutational_profile_4
EPI_ISL_454885	B.1	G	EPI_ISL_454885-B.1-G	EPI_ISL_454885-2020-03-04-Stockholm-59-Male	2020-03-04	43894	26	2020	3	4	Stockholm	59	Male	241_MUT_C>T	WT	3037_MUT_C>T	WT	WT	14408_MUT_C>T	WT	23403_MUT_A>G	WT	WT	WT	WT	WT	WT	241_MUT_C>T_3037_MUT_C>T_14408_MUT_C>T_23403_MUT_A>G	Mutational_profile_4
EPI_ISL_429136	B.1.32	G	EPI_ISL_429136-B.1.32-G	EPI_ISL_429136-2020-03-04-Varmland-54-Male	2020-03-04	43894	26	2020	3	4	Varmland	54	Male	241_MUT_C>T	WT	3037_MUT_C>T	12790_MUT_A>G	14408_MUT_C>T	14408_MUT_C>T	WT	23403_MUT_A>G	WT	WT	WT	WT	WT	WT	241_MUT_C>T_3037_MUT_C>T_12790_MUT_A>G_14408_MUT_C>T_14408_MUT_C>T_23403_MUT_A>G	Mutational_profile_7
EPI_ISL_455859	B.1.1	GR	EPI_ISL_455859-B.1.1-GR	EPI_ISL_455859-2020-03-04-Stockholm-60-Female	2020-03-04	43894	26	2020	3	4	Stockholm	60	Female	241_MUT_C>T	WT	3037_MUT_C>T	WT	WT	14408_MUT_C>T	WT	23403_MUT_A>G	WT	WT	27046_MUT_C>T	28881_MUT_G>A	28882_MUT_G>A	28883_MUT_G>C	241_MUT_C>T_3037_MUT_C>T_14408_MUT_C>T_23403_MUT_A>G_27046_MUT_C>T_28881_MUT_G>A_28882_MUT_G>A_28883_MUT_G>C	Mutational_profile_2
EPI_ISL_455862	B.1.1	GR	EPI_ISL_455862-B.1.1-GR	EPI_ISL_455862-2020-03-04-Stockholm-25-Female	2020-03-04	43894	26	2020	3	4	Stockholm	25	Female	241_MUT_C>T	WT	3037_MUT_C>T	WT	WT	14408_MUT_C>T	WT	23403_MUT_A>G	WT	WT	27046_MUT_C>T	28881_MUT_G>A	28882_MUT_G>A	28883_MUT_G>C	241_MUT_C>T_3037_MUT_C>T_14408_MUT_C>T_23403_MUT_A>G_27046_MUT_C>T_28881_MUT_G>A_28882_MUT_G>A_28883_MUT_G>C	Mutational_profile_2
EPI_ISL_454888	B.1.1	GR	EPI_ISL_454888-B.1.1-GR	EPI_ISL_454888-2020-03-04-Stockholm-22-Male	2020-03-04	43894	26	2020	3	4	Stockholm	22	Male	241_MUT_C>T	WT	3037_MUT_C>T	WT	WT	14408_MUT_C>T	WT	23403_MUT_A>G	WT	WT	27046_MUT_C>T	28881_MUT_G>A	28882_MUT_G>A	28883_MUT_G>C	241_MUT_C>T_3037_MUT_C>T_14408_MUT_C>T_23403_MUT_A>G_27046_MUT_C>T_28881_MUT_G>A_28882_MUT_G>A_28883_MUT_G>C	Mutational_profile_2
EPI_ISL_454887	B.1.1	GR	EPI_ISL_454887-B.1.1-GR	EPI_ISL_454887-2020-03-04-Stockholm-58-Female	2020-03-04	43894	26	2020	3	4	Stockholm	58	Female	241_MUT_C>T	WT	3037_MUT_C>T	WT	WT	14408_MUT_C>T	WT	23403_MUT_A>G	WT	WT	27046_MUT_C>T	28881_MUT_G>A	28882_MUT_G>A	28883_MUT_G>C	241_MUT_C>T_3037_MUT_C>T_14408_MUT_C>T_23403_MUT_A>G_27046_MUT_C>T_28881_MUT_G>A_28882_MUT_G>A_28883_MUT_G>C	Mutational_profile_2
EPI_ISL_454882	B.1.1	GR	EPI_ISL_454882-B.1.1-GR	EPI_ISL_454882-2020-03-04-Stockholm-52-Female	2020-03-04	43894	26	2020	3	4	Stockholm	52	Female	241_MUT_C>T	WT	3037_MUT_C>T	WT	WT	14408_MUT_C>T	WT	23403_MUT_A>G	WT	WT	27046_MUT_C>T	28881_MUT_G>A	28882_MUT_G>A	28883_MUT_G>C	241_MUT_C>T_3037_MUT_C>T_14408_MUT_C>T_23403_MUT_A>G_27046_MUT_C>T_28881_MUT_G>A_28882_MUT_G>A_28883_MUT_G>C	Mutational_profile_2
EPI_ISL_454883	B.1.1	GR	EPI_ISL_454883-B.1.1-GR	EPI_ISL_454883-2020-03-04-Stockholm-61-Male	2020-03-04	43894	26	2020	3	4	Stockholm	61	Male	241_MUT_C>T	WT	3037_MUT_C>T	WT	WT	14408_MUT_C>T	WT	23403_MUT_A>G	WT	WT	27046_MUT_C>T	28881_MUT_G>A	28882_MUT_G>A	28883_MUT_G>C	241_MUT_C>T_3037_MUT_C>T_14408_MUT_C>T_23403_MUT_A>G_27046_MUT_C>T_28881_MUT_G>A_28882_MUT_G>A_28883_MUT_G>C	Mutational_profile_2
EPI_ISL_455851	B.1.1	GR	EPI_ISL_455851-B.1.1-GR	EPI_ISL_455851-2020-03-04-Stockholm-49-Male	2020-03-04	43894	26	2020	3	4	Stockholm	49	Male	241_MUT_C>T	WT	3037_MUT_C>T	WT	WT	14408_MUT_C>T	WT	23403_MUT_A>G	WT	WT	27046_MUT_C>T	28881_MUT_G>A	28882_MUT_G>A	28883_MUT_G>C	241_MUT_C>T_3037_MUT_C>T_14408_MUT_C>T_23403_MUT_A>G_27046_MUT_C>T_28881_MUT_G>A_28882_MUT_G>A_28883_MUT_G>C	Mutational_profile_2
EPI_ISL_455856	B.1.1	GR	EPI_ISL_455856-B.1.1-GR	EPI_ISL_455856-2020-03-04-Stockholm-40-Female	2020-03-04	43894	26	2020	3	4	Stockholm	40	Female	241_MUT_C>T	WT	3037_MUT_C>T	WT	WT	14408_MUT_C>T	WT	23403_MUT_A>G	WT	WT	WT	28881_MUT_G>A	28882_MUT_G>A	28883_MUT_G>C	241_MUT_C>T_3037_MUT_C>T_14408_MUT_C>T_23403_MUT_A>G_28881_MUT_G>A_28882_MUT_G>A_28883_MUT_G>C	Mutational_profile_3
EPI_ISL_454871	B.1.1	GR	EPI_ISL_454871-B.1.1-GR	EPI_ISL_454871-2020-03-04-Stockholm-59-Male	2020-03-04	43894	26	2020	3	4	Stockholm	59	Male	241_MUT_C>T	WT	3037_MUT_C>T	WT	WT	14408_MUT_C>T	WT	23403_MUT_A>G	WT	WT	WT	28881_MUT_G>A	28882_MUT_G>A	28883_MUT_G>C	241_MUT_C>T_3037_MUT_C>T_14408_MUT_C>T_23403_MUT_A>G_28881_MUT_G>A_28882_MUT_G>A_28883_MUT_G>C	Mutational_profile_3
EPI_ISL_455850	B.1.1	GR	EPI_ISL_455850-B.1.1-GR	EPI_ISL_455850-2020-03-04-Stockholm-51-Female	2020-03-04	43894	26	2020	3	4	Stockholm	51	Female	241_MUT_C>T	WT	3037_MUT_C>T	WT	WT	14408_MUT_C>T	WT	23403_MUT_A>G	WT	WT	WT	28881_MUT_G>A	28882_MUT_G>A	28883_MUT_G>C	241_MUT_C>T_3037_MUT_C>T_14408_MUT_C>T_23403_MUT_A>G_28881_MUT_G>A_28882_MUT_G>A_28883_MUT_G>C	Mutational_profile_3
EPI_ISL_454877	B.1.1	GR	EPI_ISL_454877-B.1.1-GR	EPI_ISL_454877-2020-03-04-Stockholm-49-Male	2020-03-04	43894	26	2020	3	4	Stockholm	49	Male	241_MUT_C>T	WT	3037_MUT_C>T	WT	WT	14408_MUT_C>T	WT	23403_MUT_A>G	WT	WT	WT	28881_MUT_G>A	28882_MUT_G>A	28883_MUT_G>C	241_MUT_C>T_3037_MUT_C>T_14408_MUT_C>T_23403_MUT_A>G_28881_MUT_G>A_28882_MUT_G>A_28883_MUT_G>C	Mutational_profile_3
EPI_ISL_454876	B.1.1	GR	EPI_ISL_454876-B.1.1-GR	EPI_ISL_454876-2020-03-04-Stockholm-47-Female	2020-03-04	43894	26	2020	3	4	Stockholm	47	Female	241_MUT_C>T	WT	3037_MUT_C>T	WT	WT	14408_MUT_C>T	WT	23403_MUT_A>G	WT	WT	WT	28881_MUT_G>A	28882_MUT_G>A	28883_MUT_G>C	241_MUT_C>T_3037_MUT_C>T_14408_MUT_C>T_23403_MUT_A>G_28881_MUT_G>A_28882_MUT_G>A_28883_MUT_G>C	Mutational_profile_3
EPI_ISL_455846	B.1.1	GR	EPI_ISL_455846-B.1.1-GR	EPI_ISL_455846-2020-03-04-Stockholm-12-Female	2020-03-04	43894	26	2020	3	4	Stockholm	12	Female	241_MUT_C>T	WT	3037_MUT_C>T	WT	WT	14408_MUT_C>T	WT	23403_MUT_A>G	WT	WT	WT	28881_MUT_G>A	28882_MUT_G>A	28883_MUT_G>C	241_MUT_C>T_3037_MUT_C>T_14408_MUT_C>T_23403_MUT_A>G_28881_MUT_G>A_28882_MUT_G>A_28883_MUT_G>C	Mutational_profile_3
EPI_ISL_455849	B.1.1	GR	EPI_ISL_455849-B.1.1-GR	EPI_ISL_455849-2020-03-04-Stockholm-14-Female	2020-03-04	43894	26	2020	3	4	Stockholm	14	Female	241_MUT_C>T	WT	3037_MUT_C>T	WT	WT	14408_MUT_C>T	WT	23403_MUT_A>G	WT	WT	WT	28881_MUT_G>A	28882_MUT_G>A	28883_MUT_G>C	241_MUT_C>T_3037_MUT_C>T_14408_MUT_C>T_23403_MUT_A>G_28881_MUT_G>A_28882_MUT_G>A_28883_MUT_G>C	Mutational_profile_3
EPI_ISL_455852	B.1.1	GR	EPI_ISL_455852-B.1.1-GR	EPI_ISL_455852-2020-03-04-Stockholm-46-Female	2020-03-04	43894	26	2020	3	4	Stockholm	46	Female	241_MUT_C>T	WT	3037_MUT_C>T	WT	WT	14408_MUT_C>T	WT	23403_MUT_A>G	WT	WT	WT	28881_MUT_G>A	28882_MUT_G>A	28883_MUT_G>C	241_MUT_C>T_3037_MUT_C>T_14408_MUT_C>T_23403_MUT_A>G_28881_MUT_G>A_28882_MUT_G>A_28883_MUT_G>C	Mutational_profile_3
EPI_ISL_455857	B.1.1	GR	EPI_ISL_455857-B.1.1-GR	EPI_ISL_455857-2020-03-04-Stockholm-48-Male	2020-03-04	43894	26	2020	3	4	Stockholm	48	Male	241_MUT_C>T	WT	3037_MUT_C>T	WT	WT	14408_MUT_C>T	WT	23403_MUT_A>G	WT	WT	27046_MUT_C>T	28881_MUT_G>A	28882_MUT_G>A	28883_MUT_G>C	241_MUT_C>T_3037_MUT_C>T_14408_MUT_C>T_23403_MUT_A>G_27046_MUT_C>T_28881_MUT_G>A_28882_MUT_G>A_28883_MUT_G>C	Mutational_profile_2
EPI_ISL_454456	B.1	G	EPI_ISL_454456-B.1-G	EPI_ISL_454456-2020-03-05-Stockholm-11-Female	2020-03-05	43895	27	2020	3	5	Stockholm	11	Female	241_MUT_C>T	WT	3037_MUT_C>T	WT	WT	14408_MUT_C>T	WT	23403_MUT_A>G	WT	WT	WT	WT	WT	WT	241_MUT_C>T_3037_MUT_C>T_14408_MUT_C>T_23403_MUT_A>G	Mutational_profile_4
EPI_ISL_455858	B.1	G	EPI_ISL_455858-B.1-G	EPI_ISL_455858-2020-03-05-Stockholm-52-Male	2020-03-05	43895	27	2020	3	5	Stockholm	52	Male	241_MUT_C>T	WT	3037_MUT_C>T	WT	WT	14408_MUT_C>T	WT	23403_MUT_A>G	WT	WT	WT	WT	WT	WT	241_MUT_C>T_3037_MUT_C>T_14408_MUT_C>T_23403_MUT_A>G	Mutational_profile_4
EPI_ISL_455863	B.1	G	EPI_ISL_455863-B.1-G	EPI_ISL_455863-2020-03-05-Stockholm-50-Male	2020-03-05	43895	27	2020	3	5	Stockholm	50	Male	241_MUT_C>T	WT	3037_MUT_C>T	WT	WT	14408_MUT_C>T	22583_MUT_G>A	23403_MUT_A>G	WT	WT	WT	WT	WT	WT	241_MUT_C>T_3037_MUT_C>T_14408_MUT_C>T_22583_MUT_G>A_23403_MUT_A>G	Mutational_profile_5
EPI_ISL_455861	B.1	G	EPI_ISL_455861-B.1-G	EPI_ISL_455861-2020-03-05-Stockholm-11-Male	2020-03-05	43895	27	2020	3	5	Stockholm	11	Male	241_MUT_C>T	WT	3037_MUT_C>T	WT	WT	14408_MUT_C>T	22583_MUT_G>A	23403_MUT_A>G	WT	WT	WT	WT	WT	WT	241_MUT_C>T_3037_MUT_C>T_14408_MUT_C>T_22583_MUT_G>A_23403_MUT_A>G	Mutational_profile_5
EPI_ISL_454457	B.1	G	EPI_ISL_454457-B.1-G	EPI_ISL_454457-2020-03-05-Stockholm-10-Male	2020-03-05	43895	27	2020	3	5	Stockholm	10	Male	241_MUT_C>T	WT	3037_MUT_C>T	WT	WT	14408_MUT_C>T	22583_MUT_G>A	23403_MUT_A>G	WT	WT	WT	WT	WT	WT	241_MUT_C>T_3037_MUT_C>T_14408_MUT_C>T_22583_MUT_G>A_23403_MUT_A>G	Mutational_profile_5
EPI_ISL_455867	B.1	G	EPI_ISL_455867-B.1-G	EPI_ISL_455867-2020-03-05-Stockholm-14-Female	2020-03-05	43895	27	2020	3	5	Stockholm	14	Female	241_MUT_C>T	WT	3037_MUT_C>T	WT	WT	14408_MUT_C>T	WT	23403_MUT_A>G	WT	WT	WT	WT	WT	WT	241_MUT_C>T_3037_MUT_C>T_14408_MUT_C>T_23403_MUT_A>G	Mutational_profile_4
EPI_ISL_455868	B.1	G	EPI_ISL_455868-B.1-G	EPI_ISL_455868-2020-03-05-Stockholm-14-Male	2020-03-05	43895	27	2020	3	5	Stockholm	14	Male	241_MUT_C>T	WT	3037_MUT_C>T	WT	WT	14408_MUT_C>T	22583_MUT_G>A	23403_MUT_A>G	WT	WT	WT	WT	WT	WT	241_MUT_C>T_3037_MUT_C>T_14408_MUT_C>T_22583_MUT_G>A_23403_MUT_A>G	Mutational_profile_5
EPI_ISL_454462	B.1.1	GR	EPI_ISL_454462-B.1.1-GR	EPI_ISL_454462-2020-03-05-Stockholm-59-Female	2020-03-05	43895	27	2020	3	5	Stockholm	59	Female	241_MUT_C>T	WT	3037_MUT_C>T	WT	WT	14408_MUT_C>T	WT	23403_MUT_A>G	WT	WT	27046_MUT_C>T	28881_MUT_G>A	28882_MUT_G>A	28883_MUT_G>C	241_MUT_C>T_3037_MUT_C>T_14408_MUT_C>T_23403_MUT_A>G_27046_MUT_C>T_28881_MUT_G>A_28882_MUT_G>A_28883_MUT_G>C	Mutational_profile_2
EPI_ISL_454451	B.1.1	GR	EPI_ISL_454451-B.1.1-GR	EPI_ISL_454451-2020-03-05-Stockholm-59-Female	2020-03-05	43895	27	2020	3	5	Stockholm	59	Female	241_MUT_C>T	WT	3037_MUT_C>T	WT	WT	14408_MUT_C>T	WT	23403_MUT_A>G	WT	WT	27046_MUT_C>T	28881_MUT_G>A	28882_MUT_G>A	28883_MUT_G>C	241_MUT_C>T_3037_MUT_C>T_14408_MUT_C>T_23403_MUT_A>G_27046_MUT_C>T_28881_MUT_G>A_28882_MUT_G>A_28883_MUT_G>C	Mutational_profile_2
EPI_ISL_454453	B.1.1	GR	EPI_ISL_454453-B.1.1-GR	EPI_ISL_454453-2020-03-05-Stockholm-12-Female	2020-03-05	43895	27	2020	3	5	Stockholm	12	Female	241_MUT_C>T	WT	3037_MUT_C>T	WT	WT	14408_MUT_C>T	WT	23403_MUT_A>G	WT	WT	27046_MUT_C>T	28881_MUT_G>A	28882_MUT_G>A	28883_MUT_G>C	241_MUT_C>T_3037_MUT_C>T_14408_MUT_C>T_23403_MUT_A>G_27046_MUT_C>T_28881_MUT_G>A_28882_MUT_G>A_28883_MUT_G>C	Mutational_profile_2
EPI_ISL_455860	B.1.1	GR	EPI_ISL_455860-B.1.1-GR	EPI_ISL_455860-2020-03-05-Stockholm-62-Male	2020-03-05	43895	27	2020	3	5	Stockholm	62	Male	241_MUT_C>T	WT	3037_MUT_C>T	WT	WT	14408_MUT_C>T	WT	23403_MUT_A>G	WT	WT	27046_MUT_C>T	28881_MUT_G>A	28882_MUT_G>A	28883_MUT_G>C	241_MUT_C>T_3037_MUT_C>T_14408_MUT_C>T_23403_MUT_A>G_27046_MUT_C>T_28881_MUT_G>A_28882_MUT_G>A_28883_MUT_G>C	Mutational_profile_2
EPI_ISL_454461	B.1.1	GR	EPI_ISL_454461-B.1.1-GR	EPI_ISL_454461-2020-03-05-Stockholm-48-Female	2020-03-05	43895	27	2020	3	5	Stockholm	48	Female	241_MUT_C>T	WT	3037_MUT_C>T	WT	WT	14408_MUT_C>T	WT	23403_MUT_A>G	WT	WT	27046_MUT_C>T	28881_MUT_G>A	28882_MUT_G>A	28883_MUT_G>C	241_MUT_C>T_3037_MUT_C>T_14408_MUT_C>T_23403_MUT_A>G_27046_MUT_C>T_28881_MUT_G>A_28882_MUT_G>A_28883_MUT_G>C	Mutational_profile_2
EPI_ISL_454452	B.1.1	GR	EPI_ISL_454452-B.1.1-GR	EPI_ISL_454452-2020-03-05-Stockholm-13-Male	2020-03-05	43895	27	2020	3	5	Stockholm	13	Male	241_MUT_C>T	WT	3037_MUT_C>T	WT	WT	14408_MUT_C>T	WT	23403_MUT_A>G	WT	WT	27046_MUT_C>T	28881_MUT_G>A	28882_MUT_G>A	28883_MUT_G>C	241_MUT_C>T_3037_MUT_C>T_14408_MUT_C>T_23403_MUT_A>G_27046_MUT_C>T_28881_MUT_G>A_28882_MUT_G>A_28883_MUT_G>C	Mutational_profile_2
EPI_ISL_429138	B.1.1	GR	EPI_ISL_429138-B.1.1-GR	EPI_ISL_429138-2020-03-05-Varmland-37-Male	2020-03-05	43895	27	2020	3	5	Varmland	37	Male	241_MUT_C>T	WT	3037_MUT_C>T	WT	WT	14408_MUT_C>T	WT	23403_MUT_A>G	WT	WT	WT	28881_MUT_G>A	28882_MUT_G>A	28883_MUT_G>C	241_MUT_C>T_3037_MUT_C>T_14408_MUT_C>T_23403_MUT_A>G_28881_MUT_G>A_28882_MUT_G>A_28883_MUT_G>C	Mutational_profile_3
EPI_ISL_454458	B.1.1	GR	EPI_ISL_454458-B.1.1-GR	EPI_ISL_454458-2020-03-05-Stockholm-47-Female	2020-03-05	43895	27	2020	3	5	Stockholm	47	Female	241_MUT_C>T	WT	3037_MUT_C>T	WT	WT	14408_MUT_C>T	WT	23403_MUT_A>G	WT	WT	WT	28881_MUT_G>A	28882_MUT_G>A	28883_MUT_G>C	241_MUT_C>T_3037_MUT_C>T_14408_MUT_C>T_23403_MUT_A>G_28881_MUT_G>A_28882_MUT_G>A_28883_MUT_G>C	Mutational_profile_3
EPI_ISL_454455	B.1.1	GR	EPI_ISL_454455-B.1.1-GR	EPI_ISL_454455-2020-03-05-Stockholm-14-Male	2020-03-05	43895	27	2020	3	5	Stockholm	14	Male	241_MUT_C>T	WT	3037_MUT_C>T	WT	WT	14408_MUT_C>T	WT	23403_MUT_A>G	WT	WT	27046_MUT_C>T	28881_MUT_G>A	28882_MUT_G>A	28883_MUT_G>C	241_MUT_C>T_3037_MUT_C>T_14408_MUT_C>T_23403_MUT_A>G_27046_MUT_C>T_28881_MUT_G>A_28882_MUT_G>A_28883_MUT_G>C	Mutational_profile_2
EPI_ISL_454454	B.1.1	GR	EPI_ISL_454454-B.1.1-GR	EPI_ISL_454454-2020-03-05-Stockholm-54-Male	2020-03-05	43895	27	2020	3	5	Stockholm	54	Male	241_MUT_C>T	WT	3037_MUT_C>T	WT	WT	14408_MUT_C>T	WT	23403_MUT_A>G	WT	WT	27046_MUT_C>T	28881_MUT_G>A	28882_MUT_G>A	28883_MUT_G>C	241_MUT_C>T_3037_MUT_C>T_14408_MUT_C>T_23403_MUT_A>G_27046_MUT_C>T_28881_MUT_G>A_28882_MUT_G>A_28883_MUT_G>C	Mutational_profile_2
EPI_ISL_454459	B.1.1	GR	EPI_ISL_454459-B.1.1-GR	EPI_ISL_454459-2020-03-05-Stockholm-48-Female	2020-03-05	43895	27	2020	3	5	Stockholm	48	Female	241_MUT_C>T	WT	3037_MUT_C>T	WT	WT	14408_MUT_C>T	WT	23403_MUT_A>G	WT	WT	WT	28881_MUT_G>A	28882_MUT_G>A	28883_MUT_G>C	241_MUT_C>T_3037_MUT_C>T_14408_MUT_C>T_23403_MUT_A>G_28881_MUT_G>A_28882_MUT_G>A_28883_MUT_G>C	Mutational_profile_3
EPI_ISL_454460	B.1.1	GR	EPI_ISL_454460-B.1.1-GR	EPI_ISL_454460-2020-03-05-Stockholm-48-Male	2020-03-05	43895	27	2020	3	5	Stockholm	48	Male	241_MUT_C>T	WT	3037_MUT_C>T	WT	WT	14408_MUT_C>T	WT	23403_MUT_A>G	WT	WT	WT	28881_MUT_G>A	28882_MUT_G>A	28883_MUT_G>C	241_MUT_C>T_3037_MUT_C>T_14408_MUT_C>T_23403_MUT_A>G_28881_MUT_G>A_28882_MUT_G>A_28883_MUT_G>C	Mutational_profile_3
EPI_ISL_455864	B.1.1	GR	EPI_ISL_455864-B.1.1-GR	EPI_ISL_455864-2020-03-05-Stockholm-46-Male	2020-03-05	43895	27	2020	3	5	Stockholm	46	Male	241_MUT_C>T	WT	3037_MUT_C>T	WT	WT	14408_MUT_C>T	WT	23403_MUT_A>G	WT	WT	27046_MUT_C>T	28881_MUT_G>A	28882_MUT_G>A	28883_MUT_G>C	241_MUT_C>T_3037_MUT_C>T_14408_MUT_C>T_23403_MUT_A>G_27046_MUT_C>T_28881_MUT_G>A_28882_MUT_G>A_28883_MUT_G>C	Mutational_profile_2
EPI_ISL_429140	B	L	EPI_ISL_429140-B-L	EPI_ISL_429140-2020-03-06-Varmland-16-Male	2020-03-06	43896	28	2020	3	6	Varmland	16	Male	WT	WT	WT	WT	WT	WT	WT	WT	WT	WT	WT	WT	WT	WT	WT	Mutational_profile_1
EPI_ISL_455876	B.1	G	EPI_ISL_455876-B.1-G	EPI_ISL_455876-2020-03-06-Stockholm-15-Male	2020-03-06	43896	28	2020	3	6	Stockholm	15	Male	241_MUT_C>T	WT	3037_MUT_C>T	WT	WT	14408_MUT_C>T	WT	23403_MUT_A>G	WT	WT	WT	WT	WT	WT	241_MUT_C>T_3037_MUT_C>T_14408_MUT_C>T_23403_MUT_A>G	Mutational_profile_4
EPI_ISL_454475	B.1	G	EPI_ISL_454475-B.1-G	EPI_ISL_454475-2020-03-06-Stockholm-17-Female	2020-03-06	43896	28	2020	3	6	Stockholm	17	Female	241_MUT_C>T	WT	3037_MUT_C>T	WT	WT	14408_MUT_C>T	WT	23403_MUT_A>G	WT	WT	WT	WT	WT	WT	241_MUT_C>T_3037_MUT_C>T_14408_MUT_C>T_23403_MUT_A>G	Mutational_profile_4
EPI_ISL_455907	B.1	G	EPI_ISL_455907-B.1-G	EPI_ISL_455907-2020-03-06-Uppsala-17-Female	2020-03-06	43896	28	2020	3	6	Uppsala	17	Female	241_MUT_C>T	WT	3037_MUT_C>T	WT	WT	14408_MUT_C>T	WT	23403_MUT_A>G	WT	WT	WT	WT	WT	WT	241_MUT_C>T_3037_MUT_C>T_14408_MUT_C>T_23403_MUT_A>G	Mutational_profile_4
EPI_ISL_455872	B.1	G	EPI_ISL_455872-B.1-G	EPI_ISL_455872-2020-03-06-Stockholm-45-Female	2020-03-06	43896	28	2020	3	6	Stockholm	45	Female	241_MUT_C>T	WT	3037_MUT_C>T	WT	WT	14408_MUT_C>T	WT	23403_MUT_A>G	WT	WT	WT	WT	WT	WT	241_MUT_C>T_3037_MUT_C>T_14408_MUT_C>T_23403_MUT_A>G	Mutational_profile_4
EPI_ISL_455870	B.1	G	EPI_ISL_455870-B.1-G	EPI_ISL_455870-2020-03-06-Stockholm-55-Male	2020-03-06	43896	28	2020	3	6	Stockholm	55	Male	241_MUT_C>T	WT	3037_MUT_C>T	WT	WT	14408_MUT_C>T	22583_MUT_G>A	23403_MUT_A>G	WT	WT	WT	WT	WT	WT	241_MUT_C>T_3037_MUT_C>T_14408_MUT_C>T_22583_MUT_G>A_23403_MUT_A>G	Mutational_profile_5
EPI_ISL_454464	B.1	G	EPI_ISL_454464-B.1-G	EPI_ISL_454464-2020-03-06-Stockholm-56-Female	2020-03-06	43896	28	2020	3	6	Stockholm	56	Female	241_MUT_C>T	WT	3037_MUT_C>T	WT	WT	14408_MUT_C>T	22583_MUT_G>A	23403_MUT_A>G	WT	WT	WT	WT	WT	WT	241_MUT_C>T_3037_MUT_C>T_14408_MUT_C>T_22583_MUT_G>A_23403_MUT_A>G	Mutational_profile_5
EPI_ISL_454466	B.1	G	EPI_ISL_454466-B.1-G	EPI_ISL_454466-2020-03-06-Stockholm-55-Male	2020-03-06	43896	28	2020	3	6	Stockholm	55	Male	241_MUT_C>T	WT	3037_MUT_C>T	WT	WT	14408_MUT_C>T	22583_MUT_G>A	23403_MUT_A>G	WT	WT	WT	WT	WT	WT	241_MUT_C>T_3037_MUT_C>T_14408_MUT_C>T_22583_MUT_G>A_23403_MUT_A>G	Mutational_profile_5
EPI_ISL_454889	B.1	G	EPI_ISL_454889-B.1-G	EPI_ISL_454889-2020-03-06-Stockholm-48-Female	2020-03-06	43896	28	2020	3	6	Stockholm	48	Female	241_MUT_C>T	WT	3037_MUT_C>T	WT	WT	14408_MUT_C>T	22583_MUT_G>A	23403_MUT_A>G	WT	WT	WT	WT	WT	WT	241_MUT_C>T_3037_MUT_C>T_14408_MUT_C>T_22583_MUT_G>A_23403_MUT_A>G	Mutational_profile_5
EPI_ISL_429142	B.1.32	G	EPI_ISL_429142-B.1.32-G	EPI_ISL_429142-2020-03-06-Varmland-49-Female	2020-03-06	43896	28	2020	3	6	Varmland	49	Female	241_MUT_C>T	WT	3037_MUT_C>T	12790_MUT_A>G	14408_MUT_C>T	14408_MUT_C>T	WT	23403_MUT_A>G	WT	WT	WT	WT	WT	WT	241_MUT_C>T_3037_MUT_C>T_12790_MUT_A>G_14408_MUT_C>T_14408_MUT_C>T_23403_MUT_A>G	Mutational_profile_7
EPI_ISL_429141	B.1.32	G	EPI_ISL_429141-B.1.32-G	EPI_ISL_429141-2020-03-06-Varmland-45-Male	2020-03-06	43896	28	2020	3	6	Varmland	45	Male	241_MUT_C>T	WT	3037_MUT_C>T	12790_MUT_A>G	14408_MUT_C>T	14408_MUT_C>T	WT	23403_MUT_A>G	WT	WT	WT	WT	WT	WT	241_MUT_C>T_3037_MUT_C>T_12790_MUT_A>G_14408_MUT_C>T_14408_MUT_C>T_23403_MUT_A>G	Mutational_profile_7
EPI_ISL_429144	B.1.32	G	EPI_ISL_429144-B.1.32-G	EPI_ISL_429144-2020-03-06-Varmland-46-Male	2020-03-06	43896	28	2020	3	6	Varmland	46	Male	241_MUT_C>T	WT	3037_MUT_C>T	12790_MUT_A>G	14408_MUT_C>T	14408_MUT_C>T	WT	23403_MUT_A>G	WT	WT	WT	WT	WT	WT	241_MUT_C>T_3037_MUT_C>T_12790_MUT_A>G_14408_MUT_C>T_14408_MUT_C>T_23403_MUT_A>G	Mutational_profile_7
EPI_ISL_430861	B.1.32	G	EPI_ISL_430861-B.1.32-G	EPI_ISL_430861-2020-03-06-Varmland-48-Male	2020-03-06	43896	28	2020	3	6	Varmland	48	Male	241_MUT_C>T	WT	3037_MUT_C>T	12790_MUT_A>G	14408_MUT_C>T	14408_MUT_C>T	WT	23403_MUT_A>G	WT	WT	WT	WT	WT	WT	241_MUT_C>T_3037_MUT_C>T_12790_MUT_A>G_14408_MUT_C>T_14408_MUT_C>T_23403_MUT_A>G	Mutational_profile_7
EPI_ISL_429139	B.1.32	G	EPI_ISL_429139-B.1.32-G	EPI_ISL_429139-2020-03-06-Varmland-54-Male	2020-03-06	43896	28	2020	3	6	Varmland	54	Male	241_MUT_C>T	WT	3037_MUT_C>T	12790_MUT_A>G	14408_MUT_C>T	14408_MUT_C>T	WT	23403_MUT_A>G	WT	WT	WT	WT	WT	WT	241_MUT_C>T_3037_MUT_C>T_12790_MUT_A>G_14408_MUT_C>T_14408_MUT_C>T_23403_MUT_A>G	Mutational_profile_7
EPI_ISL_454465	B.1	G	EPI_ISL_454465-B.1-G	EPI_ISL_454465-2020-03-06-Stockholm-20-Female	2020-03-06	43896	28	2020	3	6	Stockholm	20	Female	241_MUT_C>T	WT	3037_MUT_C>T	WT	WT	14408_MUT_C>T	22583_MUT_G>A	23403_MUT_A>G	WT	WT	WT	WT	WT	WT	241_MUT_C>T_3037_MUT_C>T_14408_MUT_C>T_22583_MUT_G>A_23403_MUT_A>G	Mutational_profile_5
EPI_ISL_455869	B.1	G	EPI_ISL_455869-B.1-G	EPI_ISL_455869-2020-03-06-Stockholm-44-Male	2020-03-06	43896	28	2020	3	6	Stockholm	44	Male	241_MUT_C>T	WT	3037_MUT_C>T	WT	WT	14408_MUT_C>T	22583_MUT_G>A	23403_MUT_A>G	WT	WT	WT	WT	WT	WT	241_MUT_C>T_3037_MUT_C>T_14408_MUT_C>T_22583_MUT_G>A_23403_MUT_A>G	Mutational_profile_5
EPI_ISL_454471	B.1.1	GR	EPI_ISL_454471-B.1.1-GR	EPI_ISL_454471-2020-03-06-Stockholm-60-Male	2020-03-06	43896	28	2020	3	6	Stockholm	60	Male	241_MUT_C>T	WT	3037_MUT_C>T	WT	WT	14408_MUT_C>T	WT	23403_MUT_A>G	WT	WT	27046_MUT_C>T	28881_MUT_G>A	28882_MUT_G>A	28883_MUT_G>C	241_MUT_C>T_3037_MUT_C>T_14408_MUT_C>T_23403_MUT_A>G_27046_MUT_C>T_28881_MUT_G>A_28882_MUT_G>A_28883_MUT_G>C	Mutational_profile_2
EPI_ISL_455871	B.1.1	GR	EPI_ISL_455871-B.1.1-GR	EPI_ISL_455871-2020-03-06-Stockholm-63-Female	2020-03-06	43896	28	2020	3	6	Stockholm	63	Female	241_MUT_C>T	WT	3037_MUT_C>T	WT	WT	14408_MUT_C>T	WT	23403_MUT_A>G	WT	WT	27046_MUT_C>T	28881_MUT_G>A	28882_MUT_G>A	28883_MUT_G>C	241_MUT_C>T_3037_MUT_C>T_14408_MUT_C>T_23403_MUT_A>G_27046_MUT_C>T_28881_MUT_G>A_28882_MUT_G>A_28883_MUT_G>C	Mutational_profile_2
EPI_ISL_455875	B.1.1	GR	EPI_ISL_455875-B.1.1-GR	EPI_ISL_455875-2020-03-06-Stockholm-45-Female	2020-03-06	43896	28	2020	3	6	Stockholm	45	Female	241_MUT_C>T	WT	3037_MUT_C>T	WT	WT	14408_MUT_C>T	WT	23403_MUT_A>G	WT	WT	27046_MUT_C>T	28881_MUT_G>A	28882_MUT_G>A	28883_MUT_G>C	241_MUT_C>T_3037_MUT_C>T_14408_MUT_C>T_23403_MUT_A>G_27046_MUT_C>T_28881_MUT_G>A_28882_MUT_G>A_28883_MUT_G>C	Mutational_profile_2
EPI_ISL_454469	B.1.1	GR	EPI_ISL_454469-B.1.1-GR	EPI_ISL_454469-2020-03-06-Stockholm-54-Female	2020-03-06	43896	28	2020	3	6	Stockholm	54	Female	241_MUT_C>T	WT	3037_MUT_C>T	WT	WT	14408_MUT_C>T	WT	23403_MUT_A>G	WT	WT	WT	28881_MUT_G>A	28882_MUT_G>A	28883_MUT_G>C	241_MUT_C>T_3037_MUT_C>T_14408_MUT_C>T_23403_MUT_A>G_28881_MUT_G>A_28882_MUT_G>A_28883_MUT_G>C	Mutational_profile_3
EPI_ISL_454467	B.1.1	GR	EPI_ISL_454467-B.1.1-GR	EPI_ISL_454467-2020-03-06-Stockholm-51-Male	2020-03-06	43896	28	2020	3	6	Stockholm	51	Male	241_MUT_C>T	WT	3037_MUT_C>T	WT	WT	14408_MUT_C>T	WT	23403_MUT_A>G	WT	WT	WT	28881_MUT_G>A	28882_MUT_G>A	28883_MUT_G>C	241_MUT_C>T_3037_MUT_C>T_14408_MUT_C>T_23403_MUT_A>G_28881_MUT_G>A_28882_MUT_G>A_28883_MUT_G>C	Mutational_profile_3
EPI_ISL_455866	B.1.1	GR	EPI_ISL_455866-B.1.1-GR	EPI_ISL_455866-2020-03-06-Stockholm-16-Male	2020-03-06	43896	28	2020	3	6	Stockholm	16	Male	241_MUT_C>T	WT	3037_MUT_C>T	WT	WT	14408_MUT_C>T	WT	23403_MUT_A>G	WT	WT	WT	28881_MUT_G>A	28882_MUT_G>A	28883_MUT_G>C	241_MUT_C>T_3037_MUT_C>T_14408_MUT_C>T_23403_MUT_A>G_28881_MUT_G>A_28882_MUT_G>A_28883_MUT_G>C	Mutational_profile_3
EPI_ISL_454470	B.1.1	GR	EPI_ISL_454470-B.1.1-GR	EPI_ISL_454470-2020-03-06-Stockholm-50-Female	2020-03-06	43896	28	2020	3	6	Stockholm	50	Female	241_MUT_C>T	WT	3037_MUT_C>T	WT	WT	14408_MUT_C>T	WT	23403_MUT_A>G	WT	WT	WT	28881_MUT_G>A	28882_MUT_G>A	28883_MUT_G>C	241_MUT_C>T_3037_MUT_C>T_14408_MUT_C>T_23403_MUT_A>G_28881_MUT_G>A_28882_MUT_G>A_28883_MUT_G>C	Mutational_profile_3
EPI_ISL_429143	B.1.1	GR	EPI_ISL_429143-B.1.1-GR	EPI_ISL_429143-2020-03-06-Varmland-22-Male	2020-03-06	43896	28	2020	3	6	Varmland	22	Male	241_MUT_C>T	WT	3037_MUT_C>T	WT	WT	14408_MUT_C>T	WT	23403_MUT_A>G	WT	WT	WT	28881_MUT_G>A	28882_MUT_G>A	28883_MUT_G>C	241_MUT_C>T_3037_MUT_C>T_14408_MUT_C>T_23403_MUT_A>G_28881_MUT_G>A_28882_MUT_G>A_28883_MUT_G>C	Mutational_profile_3
EPI_ISL_454468	B.1.1	GR	EPI_ISL_454468-B.1.1-GR	EPI_ISL_454468-2020-03-06-Stockholm-48-Female	2020-03-06	43896	28	2020	3	6	Stockholm	48	Female	241_MUT_C>T	WT	3037_MUT_C>T	WT	WT	14408_MUT_C>T	WT	23403_MUT_A>G	WT	WT	WT	28881_MUT_G>A	28882_MUT_G>A	28883_MUT_G>C	241_MUT_C>T_3037_MUT_C>T_14408_MUT_C>T_23403_MUT_A>G_28881_MUT_G>A_28882_MUT_G>A_28883_MUT_G>C	Mutational_profile_3
EPI_ISL_455865	B.1.1	GR	EPI_ISL_455865-B.1.1-GR	EPI_ISL_455865-2020-03-06-Stockholm-43-Male	2020-03-06	43896	28	2020	3	6	Stockholm	43	Male	241_MUT_C>T	WT	3037_MUT_C>T	WT	WT	14408_MUT_C>T	WT	23403_MUT_A>G	WT	WT	27046_MUT_C>T	28881_MUT_G>A	28882_MUT_G>A	28883_MUT_G>C	241_MUT_C>T_3037_MUT_C>T_14408_MUT_C>T_23403_MUT_A>G_27046_MUT_C>T_28881_MUT_G>A_28882_MUT_G>A_28883_MUT_G>C	Mutational_profile_2
EPI_ISL_454436	B.1	G	EPI_ISL_454436-B.1-G	EPI_ISL_454436-2020-03-07-Halland-14-Female	2020-03-07	43897	29	2020	3	7	Halland	14	Female	241_MUT_C>T	WT	3037_MUT_C>T	WT	WT	14408_MUT_C>T	WT	23403_MUT_A>G	WT	WT	WT	WT	WT	WT	241_MUT_C>T_3037_MUT_C>T_14408_MUT_C>T_23403_MUT_A>G	Mutational_profile_4
EPI_ISL_454896	B.1	G	EPI_ISL_454896-B.1-G	EPI_ISL_454896-2020-03-07-Stockholm-17-Female	2020-03-07	43897	29	2020	3	7	Stockholm	17	Female	241_MUT_C>T	WT	3037_MUT_C>T	WT	WT	14408_MUT_C>T	WT	23403_MUT_A>G	WT	WT	WT	WT	WT	WT	241_MUT_C>T_3037_MUT_C>T_14408_MUT_C>T_23403_MUT_A>G	Mutational_profile_4
EPI_ISL_455881	B.1	G	EPI_ISL_455881-B.1-G	EPI_ISL_455881-2020-03-07-Stockholm-43-Male	2020-03-07	43897	29	2020	3	7	Stockholm	43	Male	241_MUT_C>T	WT	3037_MUT_C>T	WT	WT	14408_MUT_C>T	WT	23403_MUT_A>G	WT	WT	WT	WT	WT	WT	241_MUT_C>T_3037_MUT_C>T_14408_MUT_C>T_23403_MUT_A>G	Mutational_profile_4
EPI_ISL_455877	B.1	G	EPI_ISL_455877-B.1-G	EPI_ISL_455877-2020-03-07-Stockholm-53-Female	2020-03-07	43897	29	2020	3	7	Stockholm	53	Female	241_MUT_C>T	WT	3037_MUT_C>T	WT	WT	14408_MUT_C>T	22583_MUT_G>A	23403_MUT_A>G	WT	WT	WT	WT	WT	WT	241_MUT_C>T_3037_MUT_C>T_14408_MUT_C>T_22583_MUT_G>A_23403_MUT_A>G	Mutational_profile_5
EPI_ISL_454494	B.1	G	EPI_ISL_454494-B.1-G	EPI_ISL_454494-2020-03-07-Vastra_Gotaland-24-Male	2020-03-07	43897	29	2020	3	7	Vastra_Gotaland	24	Male	241_MUT_C>T	WT	3037_MUT_C>T	WT	WT	14408_MUT_C>T	WT	23403_MUT_A>G	WT	WT	WT	WT	WT	WT	241_MUT_C>T_3037_MUT_C>T_14408_MUT_C>T_23403_MUT_A>G	Mutational_profile_4
EPI_ISL_455882	B.1	G	EPI_ISL_455882-B.1-G	EPI_ISL_455882-2020-03-07-Stockholm-14-Female	2020-03-07	43897	29	2020	3	7	Stockholm	14	Female	241_MUT_C>T	WT	3037_MUT_C>T	WT	WT	14408_MUT_C>T	22583_MUT_G>A	23403_MUT_A>G	WT	WT	WT	WT	WT	WT	241_MUT_C>T_3037_MUT_C>T_14408_MUT_C>T_22583_MUT_G>A_23403_MUT_A>G	Mutational_profile_5
EPI_ISL_455889	B.1	GH	EPI_ISL_455889-B.1-GH	EPI_ISL_455889-2020-03-07-Stockholm-54-Male	2020-03-07	43897	29	2020	3	7	Stockholm	54	Male	241_MUT_C>T	WT	3037_MUT_C>T	WT	WT	14408_MUT_C>T	WT	23403_MUT_A>G	WT	25563_MUT_G>T	WT	WT	WT	WT	241_MUT_C>T_3037_MUT_C>T_14408_MUT_C>T_23403_MUT_A>G_25563_MUT_G>T	Mutational_profile_8
EPI_ISL_455892	B.1.1	GR	EPI_ISL_455892-B.1.1-GR	EPI_ISL_455892-2020-03-07-Stockholm-47-Female	2020-03-07	43897	29	2020	3	7	Stockholm	47	Female	241_MUT_C>T	WT	3037_MUT_C>T	WT	WT	14408_MUT_C>T	WT	23403_MUT_A>G	WT	WT	27046_MUT_C>T	28881_MUT_G>A	28882_MUT_G>A	28883_MUT_G>C	241_MUT_C>T_3037_MUT_C>T_14408_MUT_C>T_23403_MUT_A>G_27046_MUT_C>T_28881_MUT_G>A_28882_MUT_G>A_28883_MUT_G>C	Mutational_profile_2
EPI_ISL_455897	B.1.1	GR	EPI_ISL_455897-B.1.1-GR	EPI_ISL_455897-2020-03-07-Stockholm-46-Male	2020-03-07	43897	29	2020	3	7	Stockholm	46	Male	241_MUT_C>T	WT	3037_MUT_C>T	WT	WT	14408_MUT_C>T	WT	23403_MUT_A>G	WT	WT	27046_MUT_C>T	28881_MUT_G>A	28882_MUT_G>A	28883_MUT_G>C	241_MUT_C>T_3037_MUT_C>T_14408_MUT_C>T_23403_MUT_A>G_27046_MUT_C>T_28881_MUT_G>A_28882_MUT_G>A_28883_MUT_G>C	Mutational_profile_2
EPI_ISL_455893	B.1.1	GR	EPI_ISL_455893-B.1.1-GR	EPI_ISL_455893-2020-03-07-Stockholm-53-Male	2020-03-07	43897	29	2020	3	7	Stockholm	53	Male	241_MUT_C>T	WT	3037_MUT_C>T	WT	WT	14408_MUT_C>T	WT	23403_MUT_A>G	WT	WT	27046_MUT_C>T	28881_MUT_G>A	28882_MUT_G>A	28883_MUT_G>C	241_MUT_C>T_3037_MUT_C>T_14408_MUT_C>T_23403_MUT_A>G_27046_MUT_C>T_28881_MUT_G>A_28882_MUT_G>A_28883_MUT_G>C	Mutational_profile_2
EPI_ISL_455874	B.1.1	GR	EPI_ISL_455874-B.1.1-GR	EPI_ISL_455874-2020-03-07-Stockholm-18-Female	2020-03-07	43897	29	2020	3	7	Stockholm	18	Female	241_MUT_C>T	WT	3037_MUT_C>T	WT	WT	14408_MUT_C>T	WT	23403_MUT_A>G	WT	WT	27046_MUT_C>T	28881_MUT_G>A	28882_MUT_G>A	28883_MUT_G>C	241_MUT_C>T_3037_MUT_C>T_14408_MUT_C>T_23403_MUT_A>G_27046_MUT_C>T_28881_MUT_G>A_28882_MUT_G>A_28883_MUT_G>C	Mutational_profile_2
EPI_ISL_455894	B.1.1	GR	EPI_ISL_455894-B.1.1-GR	EPI_ISL_455894-2020-03-07-Stockholm-48-Male	2020-03-07	43897	29	2020	3	7	Stockholm	48	Male	241_MUT_C>T	WT	3037_MUT_C>T	WT	WT	14408_MUT_C>T	WT	23403_MUT_A>G	WT	WT	27046_MUT_C>T	28881_MUT_G>A	28882_MUT_G>A	28883_MUT_G>C	241_MUT_C>T_3037_MUT_C>T_14408_MUT_C>T_23403_MUT_A>G_27046_MUT_C>T_28881_MUT_G>A_28882_MUT_G>A_28883_MUT_G>C	Mutational_profile_2
EPI_ISL_455879	B.1.1	GR	EPI_ISL_455879-B.1.1-GR	EPI_ISL_455879-2020-03-07-Stockholm-8-Male	2020-03-07	43897	29	2020	3	7	Stockholm	8	Male	241_MUT_C>T	WT	3037_MUT_C>T	WT	WT	14408_MUT_C>T	WT	23403_MUT_A>G	WT	WT	27046_MUT_C>T	28881_MUT_G>A	28882_MUT_G>A	28883_MUT_G>C	241_MUT_C>T_3037_MUT_C>T_14408_MUT_C>T_23403_MUT_A>G_27046_MUT_C>T_28881_MUT_G>A_28882_MUT_G>A_28883_MUT_G>C	Mutational_profile_2
EPI_ISL_454474	B.1.1	GR	EPI_ISL_454474-B.1.1-GR	EPI_ISL_454474-2020-03-07-Stockholm-15-Female	2020-03-07	43897	29	2020	3	7	Stockholm	15	Female	241_MUT_C>T	WT	3037_MUT_C>T	WT	WT	14408_MUT_C>T	WT	23403_MUT_A>G	WT	WT	WT	28881_MUT_G>A	28882_MUT_G>A	28883_MUT_G>C	241_MUT_C>T_3037_MUT_C>T_14408_MUT_C>T_23403_MUT_A>G_28881_MUT_G>A_28882_MUT_G>A_28883_MUT_G>C	Mutational_profile_3
EPI_ISL_454473	B.1.1	GR	EPI_ISL_454473-B.1.1-GR	EPI_ISL_454473-2020-03-07-Stockholm-47-Female	2020-03-07	43897	29	2020	3	7	Stockholm	47	Female	241_MUT_C>T	WT	3037_MUT_C>T	WT	WT	14408_MUT_C>T	WT	23403_MUT_A>G	WT	WT	WT	28881_MUT_G>A	28882_MUT_G>A	28883_MUT_G>C	241_MUT_C>T_3037_MUT_C>T_14408_MUT_C>T_23403_MUT_A>G_28881_MUT_G>A_28882_MUT_G>A_28883_MUT_G>C	Mutational_profile_3
EPI_ISL_454891	B.1.1	GR	EPI_ISL_454891-B.1.1-GR	EPI_ISL_454891-2020-03-07-Stockholm-15-Female	2020-03-07	43897	29	2020	3	7	Stockholm	15	Female	241_MUT_C>T	WT	3037_MUT_C>T	WT	WT	14408_MUT_C>T	WT	23403_MUT_A>G	WT	WT	WT	28881_MUT_G>A	28882_MUT_G>A	28883_MUT_G>C	241_MUT_C>T_3037_MUT_C>T_14408_MUT_C>T_23403_MUT_A>G_28881_MUT_G>A_28882_MUT_G>A_28883_MUT_G>C	Mutational_profile_3
EPI_ISL_454893	B.1.1	GR	EPI_ISL_454893-B.1.1-GR	EPI_ISL_454893-2020-03-07-Stockholm-73-Male	2020-03-07	43897	29	2020	3	7	Stockholm	73	Male	241_MUT_C>T	WT	3037_MUT_C>T	WT	WT	14408_MUT_C>T	WT	23403_MUT_A>G	WT	WT	WT	28881_MUT_G>A	28882_MUT_G>A	28883_MUT_G>C	241_MUT_C>T_3037_MUT_C>T_14408_MUT_C>T_23403_MUT_A>G_28881_MUT_G>A_28882_MUT_G>A_28883_MUT_G>C	Mutational_profile_3
EPI_ISL_454903	B.1.1	GR	EPI_ISL_454903-B.1.1-GR	EPI_ISL_454903-2020-03-07-Uppsala-21-Male	2020-03-07	43897	29	2020	3	7	Uppsala	21	Male	241_MUT_C>T	WT	3037_MUT_C>T	WT	WT	14408_MUT_C>T	WT	23403_MUT_A>G	WT	WT	WT	28881_MUT_G>A	28882_MUT_G>A	28883_MUT_G>C	241_MUT_C>T_3037_MUT_C>T_14408_MUT_C>T_23403_MUT_A>G_28881_MUT_G>A_28882_MUT_G>A_28883_MUT_G>C	Mutational_profile_3
EPI_ISL_454890	B.1.1	GR	EPI_ISL_454890-B.1.1-GR	EPI_ISL_454890-2020-03-07-Stockholm-8-Male	2020-03-07	43897	29	2020	3	7	Stockholm	8	Male	241_MUT_C>T	WT	3037_MUT_C>T	WT	WT	14408_MUT_C>T	WT	23403_MUT_A>G	WT	WT	27046_MUT_C>T	28881_MUT_G>A	28882_MUT_G>A	28883_MUT_G>C	241_MUT_C>T_3037_MUT_C>T_14408_MUT_C>T_23403_MUT_A>G_27046_MUT_C>T_28881_MUT_G>A_28882_MUT_G>A_28883_MUT_G>C	Mutational_profile_2
EPI_ISL_454472	B.1.1	GR	EPI_ISL_454472-B.1.1-GR	EPI_ISL_454472-2020-03-07-Stockholm-51-Male	2020-03-07	43897	29	2020	3	7	Stockholm	51	Male	241_MUT_C>T	WT	3037_MUT_C>T	WT	WT	14408_MUT_C>T	WT	23403_MUT_A>G	WT	WT	WT	28881_MUT_G>A	28882_MUT_G>A	28883_MUT_G>C	241_MUT_C>T_3037_MUT_C>T_14408_MUT_C>T_23403_MUT_A>G_28881_MUT_G>A_28882_MUT_G>A_28883_MUT_G>C	Mutational_profile_3
EPI_ISL_455885	B.1.1	GR	EPI_ISL_455885-B.1.1-GR	EPI_ISL_455885-2020-03-07-Stockholm-16-Male	2020-03-07	43897	29	2020	3	7	Stockholm	16	Male	241_MUT_C>T	WT	3037_MUT_C>T	WT	WT	14408_MUT_C>T	WT	23403_MUT_A>G	WT	WT	WT	28881_MUT_G>A	28882_MUT_G>A	28883_MUT_G>C	241_MUT_C>T_3037_MUT_C>T_14408_MUT_C>T_23403_MUT_A>G_28881_MUT_G>A_28882_MUT_G>A_28883_MUT_G>C	Mutational_profile_3
EPI_ISL_455880	B.1.1	GR	EPI_ISL_455880-B.1.1-GR	EPI_ISL_455880-2020-03-07-Stockholm-19-Female	2020-03-07	43897	29	2020	3	7	Stockholm	19	Female	241_MUT_C>T	WT	3037_MUT_C>T	WT	WT	14408_MUT_C>T	WT	23403_MUT_A>G	WT	WT	WT	28881_MUT_G>A	28882_MUT_G>A	28883_MUT_G>C	241_MUT_C>T_3037_MUT_C>T_14408_MUT_C>T_23403_MUT_A>G_28881_MUT_G>A_28882_MUT_G>A_28883_MUT_G>C	Mutational_profile_3
EPI_ISL_455886	B.1.1	GR	EPI_ISL_455886-B.1.1-GR	EPI_ISL_455886-2020-03-07-Stockholm-53-Female	2020-03-07	43897	29	2020	3	7	Stockholm	53	Female	241_MUT_C>T	WT	3037_MUT_C>T	WT	WT	14408_MUT_C>T	WT	23403_MUT_A>G	WT	WT	WT	28881_MUT_G>A	28882_MUT_G>A	28883_MUT_G>C	241_MUT_C>T_3037_MUT_C>T_14408_MUT_C>T_23403_MUT_A>G_28881_MUT_G>A_28882_MUT_G>A_28883_MUT_G>C	Mutational_profile_3
EPI_ISL_455883	B.1.1	GR	EPI_ISL_455883-B.1.1-GR	EPI_ISL_455883-2020-03-07-Stockholm-49-Female	2020-03-07	43897	29	2020	3	7	Stockholm	49	Female	241_MUT_C>T	WT	3037_MUT_C>T	WT	WT	14408_MUT_C>T	WT	23403_MUT_A>G	WT	WT	WT	28881_MUT_G>A	28882_MUT_G>A	28883_MUT_G>C	241_MUT_C>T_3037_MUT_C>T_14408_MUT_C>T_23403_MUT_A>G_28881_MUT_G>A_28882_MUT_G>A_28883_MUT_G>C	Mutational_profile_3
EPI_ISL_455890	B.1.1	GR	EPI_ISL_455890-B.1.1-GR	EPI_ISL_455890-2020-03-07-Stockholm-49-Female	2020-03-07	43897	29	2020	3	7	Stockholm	49	Female	241_MUT_C>T	WT	3037_MUT_C>T	WT	WT	14408_MUT_C>T	WT	23403_MUT_A>G	WT	WT	27046_MUT_C>T	28881_MUT_G>A	28882_MUT_G>A	28883_MUT_G>C	241_MUT_C>T_3037_MUT_C>T_14408_MUT_C>T_23403_MUT_A>G_27046_MUT_C>T_28881_MUT_G>A_28882_MUT_G>A_28883_MUT_G>C	Mutational_profile_2
EPI_ISL_454892	B.1.1	GR	EPI_ISL_454892-B.1.1-GR	EPI_ISL_454892-2020-03-07-Stockholm-72-Female	2020-03-07	43897	29	2020	3	7	Stockholm	72	Female	241_MUT_C>T	WT	3037_MUT_C>T	WT	WT	14408_MUT_C>T	WT	23403_MUT_A>G	WT	WT	WT	28881_MUT_G>A	28882_MUT_G>A	28883_MUT_G>C	241_MUT_C>T_3037_MUT_C>T_14408_MUT_C>T_23403_MUT_A>G_28881_MUT_G>A_28882_MUT_G>A_28883_MUT_G>C	Mutational_profile_3
EPI_ISL_455878	B.1	G	EPI_ISL_455878-B.1-G	EPI_ISL_455878-2020-03-08-Stockholm-47-Male	2020-03-08	43898	30	2020	3	8	Stockholm	47	Male	241_MUT_C>T	WT	3037_MUT_C>T	WT	WT	14408_MUT_C>T	WT	23403_MUT_A>G	WT	WT	WT	WT	WT	WT	241_MUT_C>T_3037_MUT_C>T_14408_MUT_C>T_23403_MUT_A>G	Mutational_profile_4
EPI_ISL_454478	B.1	G	EPI_ISL_454478-B.1-G	EPI_ISL_454478-2020-03-08-Stockholm-47-Female	2020-03-08	43898	30	2020	3	8	Stockholm	47	Female	241_MUT_C>T	WT	3037_MUT_C>T	WT	WT	14408_MUT_C>T	22583_MUT_G>A	23403_MUT_A>G	WT	WT	WT	WT	WT	WT	241_MUT_C>T_3037_MUT_C>T_14408_MUT_C>T_22583_MUT_G>A_23403_MUT_A>G	Mutational_profile_5
EPI_ISL_429150	B.1.32	G	EPI_ISL_429150-B.1.32-G	EPI_ISL_429150-2020-03-08-Varmland-37-Male	2020-03-08	43898	30	2020	3	8	Varmland	37	Male	241_MUT_C>T	WT	3037_MUT_C>T	12790_MUT_A>G	14408_MUT_C>T	14408_MUT_C>T	WT	23403_MUT_A>G	WT	WT	WT	WT	WT	WT	241_MUT_C>T_3037_MUT_C>T_12790_MUT_A>G_14408_MUT_C>T_14408_MUT_C>T_23403_MUT_A>G	Mutational_profile_7
EPI_ISL_429154	B.1.32	G	EPI_ISL_429154-B.1.32-G	EPI_ISL_429154-2020-03-08-Varmland-25-Female	2020-03-08	43898	30	2020	3	8	Varmland	25	Female	241_MUT_C>T	WT	3037_MUT_C>T	12790_MUT_A>G	14408_MUT_C>T	14408_MUT_C>T	WT	23403_MUT_A>G	WT	WT	WT	WT	WT	WT	241_MUT_C>T_3037_MUT_C>T_12790_MUT_A>G_14408_MUT_C>T_14408_MUT_C>T_23403_MUT_A>G	Mutational_profile_7
EPI_ISL_429147	B.1.32	G	EPI_ISL_429147-B.1.32-G	EPI_ISL_429147-2020-03-08-Varmland-50-Female	2020-03-08	43898	30	2020	3	8	Varmland	50	Female	241_MUT_C>T	WT	3037_MUT_C>T	12790_MUT_A>G	14408_MUT_C>T	14408_MUT_C>T	WT	23403_MUT_A>G	WT	WT	WT	WT	WT	WT	241_MUT_C>T_3037_MUT_C>T_12790_MUT_A>G_14408_MUT_C>T_14408_MUT_C>T_23403_MUT_A>G	Mutational_profile_7
EPI_ISL_429151	B.1.32	G	EPI_ISL_429151-B.1.32-G	EPI_ISL_429151-2020-03-08-Varmland-30-Male	2020-03-08	43898	30	2020	3	8	Varmland	30	Male	241_MUT_C>T	WT	3037_MUT_C>T	12790_MUT_A>G	14408_MUT_C>T	14408_MUT_C>T	WT	23403_MUT_A>G	WT	WT	WT	WT	WT	WT	241_MUT_C>T_3037_MUT_C>T_12790_MUT_A>G_14408_MUT_C>T_14408_MUT_C>T_23403_MUT_A>G	Mutational_profile_7
EPI_ISL_429148	B.1.32	G	EPI_ISL_429148-B.1.32-G	EPI_ISL_429148-2020-03-08-Varmland-69-Male	2020-03-08	43898	30	2020	3	8	Varmland	69	Male	241_MUT_C>T	WT	3037_MUT_C>T	12790_MUT_A>G	14408_MUT_C>T	14408_MUT_C>T	WT	23403_MUT_A>G	WT	WT	WT	WT	WT	WT	241_MUT_C>T_3037_MUT_C>T_12790_MUT_A>G_14408_MUT_C>T_14408_MUT_C>T_23403_MUT_A>G	Mutational_profile_7
EPI_ISL_429153	B.1.32	G	EPI_ISL_429153-B.1.32-G	EPI_ISL_429153-2020-03-08-Varmland-27-Male	2020-03-08	43898	30	2020	3	8	Varmland	27	Male	241_MUT_C>T	WT	3037_MUT_C>T	12790_MUT_A>G	14408_MUT_C>T	14408_MUT_C>T	WT	23403_MUT_A>G	WT	WT	WT	WT	WT	WT	241_MUT_C>T_3037_MUT_C>T_12790_MUT_A>G_14408_MUT_C>T_14408_MUT_C>T_23403_MUT_A>G	Mutational_profile_7
EPI_ISL_429145	B.1.32	G	EPI_ISL_429145-B.1.32-G	EPI_ISL_429145-2020-03-08-Varmland-54-Female	2020-03-08	43898	30	2020	3	8	Varmland	54	Female	241_MUT_C>T	WT	3037_MUT_C>T	12790_MUT_A>G	14408_MUT_C>T	14408_MUT_C>T	WT	23403_MUT_A>G	WT	WT	WT	WT	WT	WT	241_MUT_C>T_3037_MUT_C>T_12790_MUT_A>G_14408_MUT_C>T_14408_MUT_C>T_23403_MUT_A>G	Mutational_profile_7
EPI_ISL_455906	B.1	G	EPI_ISL_455906-B.1-G	EPI_ISL_455906-2020-03-08-Uppsala-28-Male	2020-03-08	43898	30	2020	3	8	Uppsala	28	Male	241_MUT_C>T	WT	3037_MUT_C>T	WT	WT	14408_MUT_C>T	WT	23403_MUT_A>G	WT	WT	WT	WT	WT	WT	241_MUT_C>T_3037_MUT_C>T_14408_MUT_C>T_23403_MUT_A>G	Mutational_profile_4
EPI_ISL_455845	B.1	GH	EPI_ISL_455845-B.1-GH	EPI_ISL_455845-2020-03-08-Sormland-28-Female	2020-03-08	43898	30	2020	3	8	Sormland	28	Female	241_MUT_C>T	1059_MUT_C>T	3037_MUT_C>T	WT	WT	14408_MUT_C>T	WT	23403_MUT_A>G	24368_MUT_G>T	25563_MUT_G>T	WT	WT	WT	WT	241_MUT_C>T_1059_MUT_C>T_3037_MUT_C>T_14408_MUT_C>T_23403_MUT_A>G_24368_MUT_G>T_25563_MUT_G>T	Mutational_profile_6
EPI_ISL_429152	B.1	GH	EPI_ISL_429152-B.1-GH	EPI_ISL_429152-2020-03-08-Orebro_lan-53-Male	2020-03-08	43898	30	2020	3	8	Orebro_lan	53	Male	241_MUT_C>T	WT	3037_MUT_C>T	WT	WT	14408_MUT_C>T	WT	23403_MUT_A>G	WT	25563_MUT_G>T	WT	WT	WT	WT	241_MUT_C>T_3037_MUT_C>T_14408_MUT_C>T_23403_MUT_A>G_25563_MUT_G>T	Mutational_profile_8
EPI_ISL_429146	B.1.32	G	EPI_ISL_429146-B.1.32-G	EPI_ISL_429146-2020-03-08-Varmland-54-Male	2020-03-08	43898	30	2020	3	8	Varmland	54	Male	241_MUT_C>T	WT	3037_MUT_C>T	12790_MUT_A>G	14408_MUT_C>T	14408_MUT_C>T	WT	23403_MUT_A>G	WT	WT	WT	WT	WT	WT	241_MUT_C>T_3037_MUT_C>T_12790_MUT_A>G_14408_MUT_C>T_14408_MUT_C>T_23403_MUT_A>G	Mutational_profile_7
EPI_ISL_455904	B.1.1	GR	EPI_ISL_455904-B.1.1-GR	EPI_ISL_455904-2020-03-08-Uppsala-60-Male	2020-03-08	43898	30	2020	3	8	Uppsala	60	Male	241_MUT_C>T	WT	3037_MUT_C>T	WT	WT	14408_MUT_C>T	WT	23403_MUT_A>G	WT	WT	27046_MUT_C>T	28881_MUT_G>A	28882_MUT_G>A	28883_MUT_G>C	241_MUT_C>T_3037_MUT_C>T_14408_MUT_C>T_23403_MUT_A>G_27046_MUT_C>T_28881_MUT_G>A_28882_MUT_G>A_28883_MUT_G>C	Mutational_profile_2
EPI_ISL_454438	B.1.1	GR	EPI_ISL_454438-B.1.1-GR	EPI_ISL_454438-2020-03-08-Halland-26-Male	2020-03-08	43898	30	2020	3	8	Halland	26	Male	241_MUT_C>T	WT	3037_MUT_C>T	WT	WT	14408_MUT_C>T	WT	23403_MUT_A>G	WT	WT	27046_MUT_C>T	28881_MUT_G>A	28882_MUT_G>A	28883_MUT_G>C	241_MUT_C>T_3037_MUT_C>T_14408_MUT_C>T_23403_MUT_A>G_27046_MUT_C>T_28881_MUT_G>A_28882_MUT_G>A_28883_MUT_G>C	Mutational_profile_2
EPI_ISL_455895	B.1.1	GR	EPI_ISL_455895-B.1.1-GR	EPI_ISL_455895-2020-03-08-Stockholm-46-Female	2020-03-08	43898	30	2020	3	8	Stockholm	46	Female	241_MUT_C>T	WT	3037_MUT_C>T	WT	WT	14408_MUT_C>T	WT	23403_MUT_A>G	WT	WT	WT	28881_MUT_G>A	28882_MUT_G>A	28883_MUT_G>C	241_MUT_C>T_3037_MUT_C>T_14408_MUT_C>T_23403_MUT_A>G_28881_MUT_G>A_28882_MUT_G>A_28883_MUT_G>C	Mutational_profile_3
EPI_ISL_455887	B.1.1	GR	EPI_ISL_455887-B.1.1-GR	EPI_ISL_455887-2020-03-08-Stockholm-18-Male	2020-03-08	43898	30	2020	3	8	Stockholm	18	Male	241_MUT_C>T	WT	3037_MUT_C>T	WT	WT	14408_MUT_C>T	WT	23403_MUT_A>G	WT	WT	WT	28881_MUT_G>A	28882_MUT_G>A	28883_MUT_G>C	241_MUT_C>T_3037_MUT_C>T_14408_MUT_C>T_23403_MUT_A>G_28881_MUT_G>A_28882_MUT_G>A_28883_MUT_G>C	Mutational_profile_3
EPI_ISL_430862	B.1.1	GR	EPI_ISL_430862-B.1.1-GR	EPI_ISL_430862-2020-03-08-Varmland-66-Male	2020-03-08	43898	30	2020	3	8	Varmland	66	Male	241_MUT_C>T	WT	3037_MUT_C>T	WT	WT	14408_MUT_C>T	WT	23403_MUT_A>G	WT	WT	WT	28881_MUT_G>A	28882_MUT_G>A	28883_MUT_G>C	241_MUT_C>T_3037_MUT_C>T_14408_MUT_C>T_23403_MUT_A>G_28881_MUT_G>A_28882_MUT_G>A_28883_MUT_G>C	Mutational_profile_3
EPI_ISL_455891	B.1.1	GR	EPI_ISL_455891-B.1.1-GR	EPI_ISL_455891-2020-03-08-Stockholm-46-Male	2020-03-08	43898	30	2020	3	8	Stockholm	46	Male	241_MUT_C>T	WT	3037_MUT_C>T	WT	WT	14408_MUT_C>T	WT	23403_MUT_A>G	WT	WT	WT	28881_MUT_G>A	28882_MUT_G>A	28883_MUT_G>C	241_MUT_C>T_3037_MUT_C>T_14408_MUT_C>T_23403_MUT_A>G_28881_MUT_G>A_28882_MUT_G>A_28883_MUT_G>C	Mutational_profile_3
EPI_ISL_455888	B.1.1	GR	EPI_ISL_455888-B.1.1-GR	EPI_ISL_455888-2020-03-08-Stockholm-15-Female	2020-03-08	43898	30	2020	3	8	Stockholm	15	Female	241_MUT_C>T	WT	3037_MUT_C>T	WT	WT	14408_MUT_C>T	WT	23403_MUT_A>G	WT	WT	WT	28881_MUT_G>A	28882_MUT_G>A	28883_MUT_G>C	241_MUT_C>T_3037_MUT_C>T_14408_MUT_C>T_23403_MUT_A>G_28881_MUT_G>A_28882_MUT_G>A_28883_MUT_G>C	Mutational_profile_3
EPI_ISL_454485	B.1.1	GR	EPI_ISL_454485-B.1.1-GR	EPI_ISL_454485-2020-03-08-Stockholm-48-Male	2020-03-08	43898	30	2020	3	8	Stockholm	48	Male	241_MUT_C>T	WT	3037_MUT_C>T	WT	WT	14408_MUT_C>T	WT	23403_MUT_A>G	WT	WT	27046_MUT_C>T	28881_MUT_G>A	28882_MUT_G>A	28883_MUT_G>C	241_MUT_C>T_3037_MUT_C>T_14408_MUT_C>T_23403_MUT_A>G_27046_MUT_C>T_28881_MUT_G>A_28882_MUT_G>A_28883_MUT_G>C	Mutational_profile_2
EPI_ISL_454895	B.1.1	GR	EPI_ISL_454895-B.1.1-GR	EPI_ISL_454895-2020-03-08-Stockholm-44-Female	2020-03-08	43898	30	2020	3	8	Stockholm	44	Female	241_MUT_C>T	WT	3037_MUT_C>T	WT	WT	14408_MUT_C>T	WT	23403_MUT_A>G	WT	WT	WT	28881_MUT_G>A	28882_MUT_G>A	28883_MUT_G>C	241_MUT_C>T_3037_MUT_C>T_14408_MUT_C>T_23403_MUT_A>G_28881_MUT_G>A_28882_MUT_G>A_28883_MUT_G>C	Mutational_profile_3
EPI_ISL_454894	B.1.1	GR	EPI_ISL_454894-B.1.1-GR	EPI_ISL_454894-2020-03-08-Stockholm-15-Female	2020-03-08	43898	30	2020	3	8	Stockholm	15	Female	241_MUT_C>T	WT	3037_MUT_C>T	WT	WT	14408_MUT_C>T	WT	23403_MUT_A>G	WT	WT	WT	28881_MUT_G>A	28882_MUT_G>A	28883_MUT_G>C	241_MUT_C>T_3037_MUT_C>T_14408_MUT_C>T_23403_MUT_A>G_28881_MUT_G>A_28882_MUT_G>A_28883_MUT_G>C	Mutational_profile_3
EPI_ISL_455896	B.1.1	GR	EPI_ISL_455896-B.1.1-GR	EPI_ISL_455896-2020-03-08-Stockholm-18-Male	2020-03-08	43898	30	2020	3	8	Stockholm	18	Male	241_MUT_C>T	WT	3037_MUT_C>T	WT	WT	14408_MUT_C>T	WT	23403_MUT_A>G	WT	WT	WT	28881_MUT_G>A	28882_MUT_G>A	28883_MUT_G>C	241_MUT_C>T_3037_MUT_C>T_14408_MUT_C>T_23403_MUT_A>G_28881_MUT_G>A_28882_MUT_G>A_28883_MUT_G>C	Mutational_profile_3
EPI_ISL_455884	B.1.1	GR	EPI_ISL_455884-B.1.1-GR	EPI_ISL_455884-2020-03-08-Stockholm-17-Male	2020-03-08	43898	30	2020	3	8	Stockholm	17	Male	241_MUT_C>T	WT	3037_MUT_C>T	WT	WT	14408_MUT_C>T	WT	23403_MUT_A>G	WT	WT	WT	28881_MUT_G>A	28882_MUT_G>A	28883_MUT_G>C	241_MUT_C>T_3037_MUT_C>T_14408_MUT_C>T_23403_MUT_A>G_28881_MUT_G>A_28882_MUT_G>A_28883_MUT_G>C	Mutational_profile_3
EPI_ISL_454437	B.1.1	GR	EPI_ISL_454437-B.1.1-GR	EPI_ISL_454437-2020-03-08-Halland-23-Female	2020-03-08	43898	30	2020	3	8	Halland	23	Female	241_MUT_C>T	WT	3037_MUT_C>T	WT	WT	14408_MUT_C>T	WT	23403_MUT_A>G	WT	WT	27046_MUT_C>T	28881_MUT_G>A	28882_MUT_G>A	28883_MUT_G>C	241_MUT_C>T_3037_MUT_C>T_14408_MUT_C>T_23403_MUT_A>G_27046_MUT_C>T_28881_MUT_G>A_28882_MUT_G>A_28883_MUT_G>C	Mutational_profile_2
EPI_ISL_454495	B.1.1	GR	EPI_ISL_454495-B.1.1-GR	EPI_ISL_454495-2020-03-08-Sormland-54-Female	2020-03-08	43898	30	2020	3	8	Sormland	54	Female	241_MUT_C>T	WT	3037_MUT_C>T	WT	WT	14408_MUT_C>T	WT	23403_MUT_A>G	WT	WT	27046_MUT_C>T	28881_MUT_G>A	28882_MUT_G>A	28883_MUT_G>C	241_MUT_C>T_3037_MUT_C>T_14408_MUT_C>T_23403_MUT_A>G_27046_MUT_C>T_28881_MUT_G>A_28882_MUT_G>A_28883_MUT_G>C	Mutational_profile_2
EPI_ISL_455902	B.3	L	EPI_ISL_455902-B.3-L	EPI_ISL_455902-2020-03-09-Halland-54-Male	2020-03-09	43899	31	2020	3	9	Halland	54	Male	WT	WT	WT	WT	WT	WT	WT	WT	WT	WT	WT	WT	WT	WT	WT	Mutational_profile_1
EPI_ISL_455847	B.1	G	EPI_ISL_455847-B.1-G	EPI_ISL_455847-2020-03-09-Stockholm-47-Female	2020-03-09	43899	31	2020	3	9	Stockholm	47	Female	241_MUT_C>T	WT	3037_MUT_C>T	WT	WT	14408_MUT_C>T	WT	23403_MUT_A>G	WT	WT	WT	WT	WT	WT	241_MUT_C>T_3037_MUT_C>T_14408_MUT_C>T_23403_MUT_A>G	Mutational_profile_4
EPI_ISL_454487	B.1	G	EPI_ISL_454487-B.1-G	EPI_ISL_454487-2020-03-09-Stockholm-43-Female	2020-03-09	43899	31	2020	3	9	Stockholm	43	Female	241_MUT_C>T	WT	3037_MUT_C>T	WT	WT	14408_MUT_C>T	WT	23403_MUT_A>G	WT	WT	WT	WT	WT	WT	241_MUT_C>T_3037_MUT_C>T_14408_MUT_C>T_23403_MUT_A>G	Mutational_profile_4
EPI_ISL_454439	B.1	G	EPI_ISL_454439-B.1-G	EPI_ISL_454439-2020-03-09-Halland-15-Female	2020-03-09	43899	31	2020	3	9	Halland	15	Female	241_MUT_C>T	WT	3037_MUT_C>T	WT	WT	14408_MUT_C>T	WT	23403_MUT_A>G	WT	WT	WT	WT	WT	WT	241_MUT_C>T_3037_MUT_C>T_14408_MUT_C>T_23403_MUT_A>G	Mutational_profile_4
EPI_ISL_454491	B.1	G	EPI_ISL_454491-B.1-G	EPI_ISL_454491-2020-03-09-Vasternorrland-51-Male	2020-03-09	43899	31	2020	3	9	Vasternorrland	51	Male	241_MUT_C>T	WT	3037_MUT_C>T	WT	WT	14408_MUT_C>T	22583_MUT_G>A	23403_MUT_A>G	WT	WT	WT	WT	WT	WT	241_MUT_C>T_3037_MUT_C>T_14408_MUT_C>T_22583_MUT_G>A_23403_MUT_A>G	Mutational_profile_5
EPI_ISL_454484	B.1	G	EPI_ISL_454484-B.1-G	EPI_ISL_454484-2020-03-09-Vasternorrland-12-Male	2020-03-09	43899	31	2020	3	9	Vasternorrland	12	Male	241_MUT_C>T	WT	3037_MUT_C>T	WT	WT	14408_MUT_C>T	22583_MUT_G>A	23403_MUT_A>G	WT	WT	WT	WT	WT	WT	241_MUT_C>T_3037_MUT_C>T_14408_MUT_C>T_22583_MUT_G>A_23403_MUT_A>G	Mutational_profile_5
EPI_ISL_454488	B.1	G	EPI_ISL_454488-B.1-G	EPI_ISL_454488-2020-03-09-Vasternorrland-8-Male	2020-03-09	43899	31	2020	3	9	Vasternorrland	8	Male	241_MUT_C>T	WT	3037_MUT_C>T	WT	WT	14408_MUT_C>T	22583_MUT_G>A	23403_MUT_A>G	WT	WT	WT	WT	WT	WT	241_MUT_C>T_3037_MUT_C>T_14408_MUT_C>T_22583_MUT_G>A_23403_MUT_A>G	Mutational_profile_5
EPI_ISL_454489	B.1	G	EPI_ISL_454489-B.1-G	EPI_ISL_454489-2020-03-09-Vasternorrland-13-Male	2020-03-09	43899	31	2020	3	9	Vasternorrland	13	Male	241_MUT_C>T	WT	3037_MUT_C>T	WT	WT	14408_MUT_C>T	22583_MUT_G>A	23403_MUT_A>G	WT	WT	WT	WT	WT	WT	241_MUT_C>T_3037_MUT_C>T_14408_MUT_C>T_22583_MUT_G>A_23403_MUT_A>G	Mutational_profile_5
EPI_ISL_454492	B.1	G	EPI_ISL_454492-B.1-G	EPI_ISL_454492-2020-03-09-Vasternorrland-8-Female	2020-03-09	43899	31	2020	3	9	Vasternorrland	8	Female	241_MUT_C>T	WT	3037_MUT_C>T	WT	WT	14408_MUT_C>T	22583_MUT_G>A	23403_MUT_A>G	WT	WT	WT	WT	WT	WT	241_MUT_C>T_3037_MUT_C>T_14408_MUT_C>T_22583_MUT_G>A_23403_MUT_A>G	Mutational_profile_5
EPI_ISL_429156	B.1.32	G	EPI_ISL_429156-B.1.32-G	EPI_ISL_429156-2020-03-09-Varmland-15-Male	2020-03-09	43899	31	2020	3	9	Varmland	15	Male	241_MUT_C>T	WT	3037_MUT_C>T	12790_MUT_A>G	14408_MUT_C>T	14408_MUT_C>T	WT	23403_MUT_A>G	WT	WT	WT	WT	WT	WT	241_MUT_C>T_3037_MUT_C>T_12790_MUT_A>G_14408_MUT_C>T_14408_MUT_C>T_23403_MUT_A>G	Mutational_profile_7
EPI_ISL_455905	B.1	G	EPI_ISL_455905-B.1-G	EPI_ISL_455905-2020-03-09-Uppsala-30-Male	2020-03-09	43899	31	2020	3	9	Uppsala	30	Male	241_MUT_C>T	WT	3037_MUT_C>T	WT	WT	14408_MUT_C>T	WT	23403_MUT_A>G	WT	WT	WT	WT	WT	WT	241_MUT_C>T_3037_MUT_C>T_14408_MUT_C>T_23403_MUT_A>G	Mutational_profile_4
EPI_ISL_454490	B.1	G	EPI_ISL_454490-B.1-G	EPI_ISL_454490-2020-03-09-Vasternorrland-18-Female	2020-03-09	43899	31	2020	3	9	Vasternorrland	18	Female	241_MUT_C>T	WT	3037_MUT_C>T	WT	WT	14408_MUT_C>T	22583_MUT_G>A	23403_MUT_A>G	WT	WT	WT	WT	WT	WT	241_MUT_C>T_3037_MUT_C>T_14408_MUT_C>T_22583_MUT_G>A_23403_MUT_A>G	Mutational_profile_5
EPI_ISL_454441	B.1	GH	EPI_ISL_454441-B.1-GH	EPI_ISL_454441-2020-03-09-Halland-62-Male	2020-03-09	43899	31	2020	3	9	Halland	62	Male	241_MUT_C>T	1059_MUT_C>T	3037_MUT_C>T	WT	WT	14408_MUT_C>T	WT	23403_MUT_A>G	WT	25563_MUT_G>T	WT	WT	WT	WT	241_MUT_C>T_1059_MUT_C>T_3037_MUT_C>T_14408_MUT_C>T_23403_MUT_A>G_25563_MUT_G>T	Mutational_profile_9
EPI_ISL_454440	B.1	GH	EPI_ISL_454440-B.1-GH	EPI_ISL_454440-2020-03-09-Halland-45-Male	2020-03-09	43899	31	2020	3	9	Halland	45	Male	241_MUT_C>T	1059_MUT_C>T	3037_MUT_C>T	WT	WT	14408_MUT_C>T	WT	23403_MUT_A>G	WT	25563_MUT_G>T	WT	WT	WT	WT	241_MUT_C>T_1059_MUT_C>T_3037_MUT_C>T_14408_MUT_C>T_23403_MUT_A>G_25563_MUT_G>T	Mutational_profile_9
EPI_ISL_454442	B.1	GH	EPI_ISL_454442-B.1-GH	EPI_ISL_454442-2020-03-09-Halland-60-Female	2020-03-09	43899	31	2020	3	9	Halland	60	Female	241_MUT_C>T	1059_MUT_C>T	3037_MUT_C>T	WT	WT	14408_MUT_C>T	WT	23403_MUT_A>G	WT	25563_MUT_G>T	WT	WT	WT	WT	241_MUT_C>T_1059_MUT_C>T_3037_MUT_C>T_14408_MUT_C>T_23403_MUT_A>G_25563_MUT_G>T	Mutational_profile_9
EPI_ISL_429155	B.1	GH	EPI_ISL_429155-B.1-GH	EPI_ISL_429155-2020-03-09-Orebro_lan-54-Female	2020-03-09	43899	31	2020	3	9	Orebro_lan	54	Female	241_MUT_C>T	WT	3037_MUT_C>T	WT	WT	14408_MUT_C>T	WT	23403_MUT_A>G	WT	25563_MUT_G>T	WT	WT	WT	WT	241_MUT_C>T_3037_MUT_C>T_14408_MUT_C>T_23403_MUT_A>G_25563_MUT_G>T	Mutational_profile_8
EPI_ISL_430863	B.1	GH	EPI_ISL_430863-B.1-GH	EPI_ISL_430863-2020-03-09-Orebro_lan-19-Female	2020-03-09	43899	31	2020	3	9	Orebro_lan	19	Female	241_MUT_C>T	WT	3037_MUT_C>T	WT	WT	14408_MUT_C>T	WT	23403_MUT_A>G	WT	25563_MUT_G>T	WT	WT	WT	WT	241_MUT_C>T_3037_MUT_C>T_14408_MUT_C>T_23403_MUT_A>G_25563_MUT_G>T	Mutational_profile_8
EPI_ISL_454496	B.1	G	EPI_ISL_454496-B.1-G	EPI_ISL_454496-2020-03-09-Sormland-64-Male	2020-03-09	43899	31	2020	3	9	Sormland	64	Male	241_MUT_C>T	WT	3037_MUT_C>T	WT	WT	14408_MUT_C>T	WT	23403_MUT_A>G	WT	WT	WT	WT	WT	WT	241_MUT_C>T_3037_MUT_C>T_14408_MUT_C>T_23403_MUT_A>G	Mutational_profile_4
EPI_ISL_454486	B.1.1	GR	EPI_ISL_454486-B.1.1-GR	EPI_ISL_454486-2020-03-09-Stockholm-44-Male	2020-03-09	43899	31	2020	3	9	Stockholm	44	Male	241_MUT_C>T	WT	3037_MUT_C>T	WT	WT	14408_MUT_C>T	WT	23403_MUT_A>G	WT	WT	WT	28881_MUT_G>A	28882_MUT_G>A	28883_MUT_G>C	241_MUT_C>T_3037_MUT_C>T_14408_MUT_C>T_23403_MUT_A>G_28881_MUT_G>A_28882_MUT_G>A_28883_MUT_G>C	Mutational_profile_3
EPI_ISL_454482	B.1.1	GR	EPI_ISL_454482-B.1.1-GR	EPI_ISL_454482-2020-03-09-Stockholm-47-Female	2020-03-09	43899	31	2020	3	9	Stockholm	47	Female	241_MUT_C>T	WT	3037_MUT_C>T	WT	WT	14408_MUT_C>T	WT	23403_MUT_A>G	WT	WT	WT	28881_MUT_G>A	28882_MUT_G>A	28883_MUT_G>C	241_MUT_C>T_3037_MUT_C>T_14408_MUT_C>T_23403_MUT_A>G_28881_MUT_G>A_28882_MUT_G>A_28883_MUT_G>C	Mutational_profile_3
EPI_ISL_454483	B.1.1	GR	EPI_ISL_454483-B.1.1-GR	EPI_ISL_454483-2020-03-09-Stockholm-13-Male	2020-03-09	43899	31	2020	3	9	Stockholm	13	Male	241_MUT_C>T	WT	3037_MUT_C>T	WT	WT	14408_MUT_C>T	WT	23403_MUT_A>G	WT	WT	WT	28881_MUT_G>A	28882_MUT_G>A	28883_MUT_G>C	241_MUT_C>T_3037_MUT_C>T_14408_MUT_C>T_23403_MUT_A>G_28881_MUT_G>A_28882_MUT_G>A_28883_MUT_G>C	Mutational_profile_3
EPI_ISL_454480	B.1.1	GR	EPI_ISL_454480-B.1.1-GR	EPI_ISL_454480-2020-03-09-Stockholm-13-Male	2020-03-09	43899	31	2020	3	9	Stockholm	13	Male	241_MUT_C>T	WT	3037_MUT_C>T	WT	WT	14408_MUT_C>T	WT	23403_MUT_A>G	WT	WT	WT	28881_MUT_G>A	28882_MUT_G>A	28883_MUT_G>C	241_MUT_C>T_3037_MUT_C>T_14408_MUT_C>T_23403_MUT_A>G_28881_MUT_G>A_28882_MUT_G>A_28883_MUT_G>C	Mutational_profile_3
EPI_ISL_454479	B.1.1	GR	EPI_ISL_454479-B.1.1-GR	EPI_ISL_454479-2020-03-09-Stockholm-51-Male	2020-03-09	43899	31	2020	3	9	Stockholm	51	Male	241_MUT_C>T	WT	3037_MUT_C>T	WT	WT	14408_MUT_C>T	WT	23403_MUT_A>G	WT	WT	WT	28881_MUT_G>A	28882_MUT_G>A	28883_MUT_G>C	241_MUT_C>T_3037_MUT_C>T_14408_MUT_C>T_23403_MUT_A>G_28881_MUT_G>A_28882_MUT_G>A_28883_MUT_G>C	Mutational_profile_3
EPI_ISL_454481	B.1.1	O	EPI_ISL_454481-B.1.1-O	EPI_ISL_454481-2020-03-09-Stockholm-16-Male	2020-03-09	43899	31	2020	3	9	Stockholm	16	Male	241_MUT_C>T	WT	WT	WT	WT	14408_MUT_C>T	WT	23403_MUT_A>G	WT	WT	WT	28881_MUT_G>A	28882_MUT_G>A	28883_MUT_G>C	241_MUT_C>T_14408_MUT_C>T_23403_MUT_A>G_28881_MUT_G>A_28882_MUT_G>A_28883_MUT_G>C	Mutational_profile_10
EPI_ISL_454493	B.1.1	GR	EPI_ISL_454493-B.1.1-GR	EPI_ISL_454493-2020-03-09-Stockholm-57-Male	2020-03-09	43899	31	2020	3	9	Stockholm	57	Male	241_MUT_C>T	WT	3037_MUT_C>T	WT	WT	14408_MUT_C>T	WT	23403_MUT_A>G	WT	WT	WT	28881_MUT_G>A	28882_MUT_G>A	28883_MUT_G>C	241_MUT_C>T_3037_MUT_C>T_14408_MUT_C>T_23403_MUT_A>G_28881_MUT_G>A_28882_MUT_G>A_28883_MUT_G>C	Mutational_profile_3
EPI_ISL_454897	B.3	L	EPI_ISL_454897-B.3-L	EPI_ISL_454897-2020-03-10-Stockholm-60-Male	2020-03-10	43900	32	2020	3	10	Stockholm	60	Male	WT	WT	WT	WT	WT	WT	WT	WT	WT	WT	WT	WT	WT	WT	WT	Mutational_profile_1
EPI_ISL_454899	B.3	L	EPI_ISL_454899-B.3-L	EPI_ISL_454899-2020-03-10-Stockholm-59-Male	2020-03-10	43900	32	2020	3	10	Stockholm	59	Male	WT	WT	WT	WT	WT	WT	WT	WT	WT	WT	WT	WT	WT	WT	WT	Mutational_profile_1
EPI_ISL_454443	B.3	L	EPI_ISL_454443-B.3-L	EPI_ISL_454443-2020-03-10-Halland-20-Male	2020-03-10	43900	32	2020	3	10	Halland	20	Male	WT	WT	WT	WT	WT	WT	WT	WT	WT	WT	WT	WT	WT	WT	WT	Mutational_profile_1
EPI_ISL_455843	B.3	L	EPI_ISL_455843-B.3-L	EPI_ISL_455843-2020-03-10-Sormland-28-Male	2020-03-10	43900	32	2020	3	10	Sormland	28	Male	WT	WT	WT	WT	WT	WT	WT	WT	WT	WT	WT	WT	WT	WT	WT	Mutational_profile_1
EPI_ISL_434644	B.1	G	EPI_ISL_434644-B.1-G	EPI_ISL_434644-2020-03-10-Stockholm-51-Female	2020-03-10	43900	32	2020	3	10	Stockholm	51	Female	241_MUT_C>T	WT	3037_MUT_C>T	WT	WT	14408_MUT_C>T	WT	23403_MUT_A>G	WT	WT	WT	WT	WT	WT	241_MUT_C>T_3037_MUT_C>T_14408_MUT_C>T_23403_MUT_A>G	Mutational_profile_4
EPI_ISL_434643	B.1	G	EPI_ISL_434643-B.1-G	EPI_ISL_434643-2020-03-10-Uppsala-45-Female	2020-03-10	43900	32	2020	3	10	Uppsala	45	Female	241_MUT_C>T	WT	3037_MUT_C>T	WT	WT	14408_MUT_C>T	WT	23403_MUT_A>G	WT	WT	WT	WT	WT	WT	241_MUT_C>T_3037_MUT_C>T_14408_MUT_C>T_23403_MUT_A>G	Mutational_profile_4
EPI_ISL_429158	B.1.32	G	EPI_ISL_429158-B.1.32-G	EPI_ISL_429158-2020-03-10-Varmland-35-Female	2020-03-10	43900	32	2020	3	10	Varmland	35	Female	241_MUT_C>T	WT	3037_MUT_C>T	12790_MUT_A>G	14408_MUT_C>T	14408_MUT_C>T	WT	23403_MUT_A>G	WT	WT	WT	WT	WT	WT	241_MUT_C>T_3037_MUT_C>T_12790_MUT_A>G_14408_MUT_C>T_14408_MUT_C>T_23403_MUT_A>G	Mutational_profile_7
EPI_ISL_455841	B.1.32	G	EPI_ISL_455841-B.1.32-G	EPI_ISL_455841-2020-03-10-Varmland-28-Male	2020-03-10	43900	32	2020	3	10	Varmland	28	Male	241_MUT_C>T	WT	3037_MUT_C>T	12790_MUT_A>G	14408_MUT_C>T	14408_MUT_C>T	WT	23403_MUT_A>G	WT	WT	WT	WT	WT	WT	241_MUT_C>T_3037_MUT_C>T_12790_MUT_A>G_14408_MUT_C>T_14408_MUT_C>T_23403_MUT_A>G	Mutational_profile_7
EPI_ISL_454445	B.1	G	EPI_ISL_454445-B.1-G	EPI_ISL_454445-2020-03-10-Halland-25-Female	2020-03-10	43900	32	2020	3	10	Halland	25	Female	241_MUT_C>T	WT	3037_MUT_C>T	WT	WT	14408_MUT_C>T	WT	23403_MUT_A>G	WT	WT	WT	WT	WT	WT	241_MUT_C>T_3037_MUT_C>T_14408_MUT_C>T_23403_MUT_A>G	Mutational_profile_4
EPI_ISL_455901	B.1	G	EPI_ISL_455901-B.1-G	EPI_ISL_455901-2020-03-10-Stockholm-40-Male	2020-03-10	43900	32	2020	3	10	Stockholm	40	Male	241_MUT_C>T	WT	3037_MUT_C>T	WT	WT	14408_MUT_C>T	WT	23403_MUT_A>G	WT	WT	WT	WT	WT	WT	241_MUT_C>T_3037_MUT_C>T_14408_MUT_C>T_23403_MUT_A>G	Mutational_profile_4
EPI_ISL_454901	B.1	GH	EPI_ISL_454901-B.1-GH	EPI_ISL_454901-2020-03-10-Stockholm-83-Male	2020-03-10	43900	32	2020	3	10	Stockholm	83	Male	241_MUT_C>T	1059_MUT_C>T	3037_MUT_C>T	WT	WT	14408_MUT_C>T	WT	23403_MUT_A>G	24368_MUT_G>T	25563_MUT_G>T	WT	WT	WT	WT	241_MUT_C>T_1059_MUT_C>T_3037_MUT_C>T_14408_MUT_C>T_23403_MUT_A>G_24368_MUT_G>T_25563_MUT_G>T	Mutational_profile_6
EPI_ISL_454476	B.1	GH	EPI_ISL_454476-B.1-GH	EPI_ISL_454476-2020-03-10-Stockholm-57-Female	2020-03-10	43900	32	2020	3	10	Stockholm	57	Female	241_MUT_C>T	1059_MUT_C>T	3037_MUT_C>T	WT	WT	14408_MUT_C>T	WT	23403_MUT_A>G	WT	25563_MUT_G>T	WT	WT	WT	WT	241_MUT_C>T_1059_MUT_C>T_3037_MUT_C>T_14408_MUT_C>T_23403_MUT_A>G_25563_MUT_G>T	Mutational_profile_9
EPI_ISL_455898	B.1	GH	EPI_ISL_455898-B.1-GH	EPI_ISL_455898-2020-03-10-Stockholm-66-Female	2020-03-10	43900	32	2020	3	10	Stockholm	66	Female	241_MUT_C>T	1059_MUT_C>T	3037_MUT_C>T	WT	WT	14408_MUT_C>T	WT	23403_MUT_A>G	WT	25563_MUT_G>T	WT	WT	WT	WT	241_MUT_C>T_1059_MUT_C>T_3037_MUT_C>T_14408_MUT_C>T_23403_MUT_A>G_25563_MUT_G>T	Mutational_profile_9
EPI_ISL_454898	B.1	GH	EPI_ISL_454898-B.1-GH	EPI_ISL_454898-2020-03-10-Stockholm-48-Male	2020-03-10	43900	32	2020	3	10	Stockholm	48	Male	241_MUT_C>T	1059_MUT_C>T	3037_MUT_C>T	WT	WT	14408_MUT_C>T	WT	23403_MUT_A>G	WT	25563_MUT_G>T	WT	WT	WT	WT	241_MUT_C>T_1059_MUT_C>T_3037_MUT_C>T_14408_MUT_C>T_23403_MUT_A>G_25563_MUT_G>T	Mutational_profile_9
EPI_ISL_455844	B.1	GH	EPI_ISL_455844-B.1-GH	EPI_ISL_455844-2020-03-10-Sormland-30-Male	2020-03-10	43900	32	2020	3	10	Sormland	30	Male	241_MUT_C>T	1059_MUT_C>T	3037_MUT_C>T	WT	WT	14408_MUT_C>T	WT	23403_MUT_A>G	WT	25563_MUT_G>T	WT	WT	WT	WT	241_MUT_C>T_1059_MUT_C>T_3037_MUT_C>T_14408_MUT_C>T_23403_MUT_A>G_25563_MUT_G>T	Mutational_profile_9
EPI_ISL_454477	B.1	GH	EPI_ISL_454477-B.1-GH	EPI_ISL_454477-2020-03-10-Stockholm-34-Male	2020-03-10	43900	32	2020	3	10	Stockholm	34	Male	241_MUT_C>T	1059_MUT_C>T	3037_MUT_C>T	WT	WT	14408_MUT_C>T	WT	23403_MUT_A>G	WT	25563_MUT_G>T	WT	WT	WT	WT	241_MUT_C>T_1059_MUT_C>T_3037_MUT_C>T_14408_MUT_C>T_23403_MUT_A>G_25563_MUT_G>T	Mutational_profile_9
EPI_ISL_455840	B.1	GH	EPI_ISL_455840-B.1-GH	EPI_ISL_455840-2020-03-10-Orebro_lan-69-Female	2020-03-10	43900	32	2020	3	10	Orebro	69	Female	241_MUT_C>T	1059_MUT_C>T	3037_MUT_C>T	WT	WT	14408_MUT_C>T	WT	23403_MUT_A>G	WT	25563_MUT_G>T	WT	WT	WT	WT	241_MUT_C>T_1059_MUT_C>T_3037_MUT_C>T_14408_MUT_C>T_23403_MUT_A>G_25563_MUT_G>T	Mutational_profile_9
EPI_ISL_455900	B.1	GH	EPI_ISL_455900-B.1-GH	EPI_ISL_455900-2020-03-10-Stockholm-48-Female	2020-03-10	43900	32	2020	3	10	Stockholm	48	Female	241_MUT_C>T	1059_MUT_C>T	3037_MUT_C>T	WT	WT	14408_MUT_C>T	WT	23403_MUT_A>G	WT	25563_MUT_G>T	WT	WT	WT	WT	241_MUT_C>T_1059_MUT_C>T_3037_MUT_C>T_14408_MUT_C>T_23403_MUT_A>G_25563_MUT_G>T	Mutational_profile_9
EPI_ISL_455899	B.1	GH	EPI_ISL_455899-B.1-GH	EPI_ISL_455899-2020-03-10-Stockholm-59-Female	2020-03-10	43900	32	2020	3	10	Stockholm	59	Female	241_MUT_C>T	1059_MUT_C>T	3037_MUT_C>T	WT	WT	14408_MUT_C>T	WT	23403_MUT_A>G	WT	25563_MUT_G>T	WT	WT	WT	WT	241_MUT_C>T_1059_MUT_C>T_3037_MUT_C>T_14408_MUT_C>T_23403_MUT_A>G_25563_MUT_G>T	Mutational_profile_9
EPI_ISL_454446	B.1	GH	EPI_ISL_454446-B.1-GH	EPI_ISL_454446-2020-03-10-Halland-62-Male	2020-03-10	43900	32	2020	3	10	Halland	62	Male	241_MUT_C>T	1059_MUT_C>T	3037_MUT_C>T	WT	WT	14408_MUT_C>T	WT	23403_MUT_A>G	WT	25563_MUT_G>T	WT	WT	WT	WT	241_MUT_C>T_1059_MUT_C>T_3037_MUT_C>T_14408_MUT_C>T_23403_MUT_A>G_25563_MUT_G>T	Mutational_profile_9
EPI_ISL_454900	B.1	G	EPI_ISL_454900-B.1-G	EPI_ISL_454900-2020-03-10-Stockholm-80-Male	2020-03-10	43900	32	2020	3	10	Stockholm	80	Male	241_MUT_C>T	WT	3037_MUT_C>T	WT	WT	14408_MUT_C>T	WT	23403_MUT_A>G	WT	WT	WT	WT	WT	WT	241_MUT_C>T_3037_MUT_C>T_14408_MUT_C>T_23403_MUT_A>G	Mutational_profile_4
EPI_ISL_454444	B.1.1	GR	EPI_ISL_454444-B.1.1-GR	EPI_ISL_454444-2020-03-10-Halland-20-Female	2020-03-10	43900	32	2020	3	10	Halland	20	Female	241_MUT_C>T	WT	3037_MUT_C>T	WT	WT	14408_MUT_C>T	WT	23403_MUT_A>G	WT	WT	WT	28881_MUT_G>A	28882_MUT_G>A	28883_MUT_G>C	241_MUT_C>T_3037_MUT_C>T_14408_MUT_C>T_23403_MUT_A>G_28881_MUT_G>A_28882_MUT_G>A_28883_MUT_G>C	Mutational_profile_3
EPI_ISL_429157	B.1.1	GR	EPI_ISL_429157-B.1.1-GR	EPI_ISL_429157-2020-03-10-Orebro_lan-19-Female	2020-03-10	43900	32	2020	3	10	Orebro_lan	19	Female	241_MUT_C>T	WT	3037_MUT_C>T	WT	WT	14408_MUT_C>T	WT	23403_MUT_A>G	WT	WT	WT	28881_MUT_G>A	28882_MUT_G>A	28883_MUT_G>C	241_MUT_C>T_3037_MUT_C>T_14408_MUT_C>T_23403_MUT_A>G_28881_MUT_G>A_28882_MUT_G>A_28883_MUT_G>C	Mutational_profile_3
EPI_ISL_429115	B.3	L	EPI_ISL_429115-B.3-L	EPI_ISL_429115-2020-03-11-Halland-20-Female	2020-03-11	43901	33	2020	3	11	Halland	20	Female	WT	WT	WT	WT	WT	WT	WT	WT	WT	WT	WT	WT	WT	WT	WT	Mutational_profile_1
EPI_ISL_430848	B.3	O	EPI_ISL_430848-B.3-O	EPI_ISL_430848-2020-03-11-Halland-51-Female	2020-03-11	43901	33	2020	3	11	Halland	51	Female	WT	WT	WT	WT	WT	WT	WT	WT	WT	WT	WT	WT	WT	WT	WT	Mutational_profile_1
EPI_ISL_455903	B.3	L	EPI_ISL_455903-B.3-L	EPI_ISL_455903-2020-03-11-Orebro_lan-29-Male	2020-03-11	43901	33	2020	3	11	Orebro	29	Male	WT	WT	WT	WT	WT	WT	WT	WT	WT	WT	WT	WT	WT	WT	WT	Mutational_profile_1
EPI_ISL_445221	B.1	G	EPI_ISL_445221-B.1-G	EPI_ISL_445221-2020-03-11-Vastra_Gotaland-44-Female	2020-03-11	43901	33	2020	3	11	Vastra_Gotaland	44	Female	241_MUT_C>T	WT	3037_MUT_C>T	WT	WT	14408_MUT_C>T	WT	23403_MUT_A>G	WT	WT	WT	WT	WT	WT	241_MUT_C>T_3037_MUT_C>T_14408_MUT_C>T_23403_MUT_A>G	Mutational_profile_4
EPI_ISL_454902	B.1	GH	EPI_ISL_454902-B.1-GH	EPI_ISL_454902-2020-03-11-Stockholm-96-Female	2020-03-11	43901	33	2020	3	11	Stockholm	96	Female	241_MUT_C>T	1059_MUT_C>T	3037_MUT_C>T	WT	WT	14408_MUT_C>T	WT	23403_MUT_A>G	24368_MUT_G>T	25563_MUT_G>T	WT	WT	WT	WT	241_MUT_C>T_1059_MUT_C>T_3037_MUT_C>T_14408_MUT_C>T_23403_MUT_A>G_24368_MUT_G>T_25563_MUT_G>T	Mutational_profile_6
EPI_ISL_429118	B.1	GH	EPI_ISL_429118-B.1-GH	EPI_ISL_429118-2020-03-11-Halland-35-Male	2020-03-11	43901	33	2020	3	11	Halland	35	Male	241_MUT_C>T	1059_MUT_C>T	3037_MUT_C>T	WT	WT	14408_MUT_C>T	WT	23403_MUT_A>G	WT	25563_MUT_G>T	WT	WT	WT	WT	241_MUT_C>T_1059_MUT_C>T_3037_MUT_C>T_14408_MUT_C>T_23403_MUT_A>G_25563_MUT_G>T	Mutational_profile_9
EPI_ISL_455842	B.1	GH	EPI_ISL_455842-B.1-GH	EPI_ISL_455842-2020-03-11-Vastra_Gotaland-34-Male	2020-03-11	43901	33	2020	3	11	Vastra_Gotaland	34	Male	241_MUT_C>T	1059_MUT_C>T	3037_MUT_C>T	WT	WT	14408_MUT_C>T	WT	23403_MUT_A>G	WT	25563_MUT_G>T	WT	WT	WT	WT	241_MUT_C>T_1059_MUT_C>T_3037_MUT_C>T_14408_MUT_C>T_23403_MUT_A>G_25563_MUT_G>T	Mutational_profile_9
EPI_ISL_430851	B.1	GH	EPI_ISL_430851-B.1-GH	EPI_ISL_430851-2020-03-11-Halland-45-Female	2020-03-11	43901	33	2020	3	11	Halland	45	Female	241_MUT_C>T	1059_MUT_C>T	3037_MUT_C>T	WT	WT	14408_MUT_C>T	WT	23403_MUT_A>G	WT	25563_MUT_G>T	WT	WT	WT	WT	241_MUT_C>T_1059_MUT_C>T_3037_MUT_C>T_14408_MUT_C>T_23403_MUT_A>G_25563_MUT_G>T	Mutational_profile_9
EPI_ISL_430849	B.1	GH	EPI_ISL_430849-B.1-GH	EPI_ISL_430849-2020-03-11-Halland-64-Female	2020-03-11	43901	33	2020	3	11	Halland	64	Female	241_MUT_C>T	1059_MUT_C>T	3037_MUT_C>T	WT	WT	14408_MUT_C>T	WT	23403_MUT_A>G	WT	25563_MUT_G>T	WT	WT	WT	WT	241_MUT_C>T_1059_MUT_C>T_3037_MUT_C>T_14408_MUT_C>T_23403_MUT_A>G_25563_MUT_G>T	Mutational_profile_9
EPI_ISL_429121	B.1	GH	EPI_ISL_429121-B.1-GH	EPI_ISL_429121-2020-03-11-Halland-56-Male	2020-03-11	43901	33	2020	3	11	Halland	56	Male	241_MUT_C>T	1059_MUT_C>T	3037_MUT_C>T	WT	WT	14408_MUT_C>T	WT	23403_MUT_A>G	WT	25563_MUT_G>T	WT	WT	WT	WT	241_MUT_C>T_1059_MUT_C>T_3037_MUT_C>T_14408_MUT_C>T_23403_MUT_A>G_25563_MUT_G>T	Mutational_profile_9
EPI_ISL_430850	B.1	GH	EPI_ISL_430850-B.1-GH	EPI_ISL_430850-2020-03-11-Halland-25-Female	2020-03-11	43901	33	2020	3	11	Halland	25	Female	241_MUT_C>T	1059_MUT_C>T	3037_MUT_C>T	WT	WT	14408_MUT_C>T	WT	23403_MUT_A>G	WT	25563_MUT_G>T	WT	WT	WT	WT	241_MUT_C>T_1059_MUT_C>T_3037_MUT_C>T_14408_MUT_C>T_23403_MUT_A>G_25563_MUT_G>T	Mutational_profile_9
EPI_ISL_430853	B.1	GH	EPI_ISL_430853-B.1-GH	EPI_ISL_430853-2020-03-11-Halland-32-Female	2020-03-11	43901	33	2020	3	11	Halland	32	Female	241_MUT_C>T	1059_MUT_C>T	3037_MUT_C>T	WT	WT	14408_MUT_C>T	WT	23403_MUT_A>G	WT	25563_MUT_G>T	WT	WT	WT	WT	241_MUT_C>T_1059_MUT_C>T_3037_MUT_C>T_14408_MUT_C>T_23403_MUT_A>G_25563_MUT_G>T	Mutational_profile_9
EPI_ISL_429119	B.1.1	GR	EPI_ISL_429119-B.1.1-GR	EPI_ISL_429119-2020-03-11-Halland-30-Female	2020-03-11	43901	33	2020	3	11	Halland	30	Female	241_MUT_C>T	WT	3037_MUT_C>T	WT	WT	14408_MUT_C>T	WT	23403_MUT_A>G	WT	WT	WT	28881_MUT_G>A	28882_MUT_G>A	28883_MUT_G>C	241_MUT_C>T_3037_MUT_C>T_14408_MUT_C>T_23403_MUT_A>G_28881_MUT_G>A_28882_MUT_G>A_28883_MUT_G>C	Mutational_profile_3
EPI_ISL_429122	B.1.1	GR	EPI_ISL_429122-B.1.1-GR	EPI_ISL_429122-2020-03-11-Halland-25-Male	2020-03-11	43901	33	2020	3	11	Halland	25	Male	241_MUT_C>T	WT	3037_MUT_C>T	WT	WT	14408_MUT_C>T	WT	23403_MUT_A>G	WT	WT	WT	28881_MUT_G>A	28882_MUT_G>A	28883_MUT_G>C	241_MUT_C>T_3037_MUT_C>T_14408_MUT_C>T_23403_MUT_A>G_28881_MUT_G>A_28882_MUT_G>A_28883_MUT_G>C	Mutational_profile_3
EPI_ISL_429120	B.1.1	GR	EPI_ISL_429120-B.1.1-GR	EPI_ISL_429120-2020-03-11-Halland-25-Male	2020-03-11	43901	33	2020	3	11	Halland	25	Male	241_MUT_C>T	WT	3037_MUT_C>T	WT	WT	14408_MUT_C>T	WT	23403_MUT_A>G	WT	WT	WT	28881_MUT_G>A	28882_MUT_G>A	28883_MUT_G>C	241_MUT_C>T_3037_MUT_C>T_14408_MUT_C>T_23403_MUT_A>G_28881_MUT_G>A_28882_MUT_G>A_28883_MUT_G>C	Mutational_profile_3
EPI_ISL_429117	B.1.1	GR	EPI_ISL_429117-B.1.1-GR	EPI_ISL_429117-2020-03-11-Halland-66-Female	2020-03-11	43901	33	2020	3	11	Halland	66	Female	241_MUT_C>T	WT	3037_MUT_C>T	WT	WT	14408_MUT_C>T	WT	23403_MUT_A>G	WT	WT	27046_MUT_C>T	28881_MUT_G>A	28882_MUT_G>A	28883_MUT_G>C	241_MUT_C>T_3037_MUT_C>T_14408_MUT_C>T_23403_MUT_A>G_27046_MUT_C>T_28881_MUT_G>A_28882_MUT_G>A_28883_MUT_G>C	Mutational_profile_2
EPI_ISL_430852	B.2.1	V	EPI_ISL_430852-B.2.1-V	EPI_ISL_430852-2020-03-11-Halland-43-Male	2020-03-11	43901	33	2020	3	11	Halland	43	Male	WT	WT	WT	WT	WT	WT	WT	WT	WT	WT	WT	WT	WT	WT	WT	Mutational_profile_1
EPI_ISL_429124	B.1	G	EPI_ISL_429124-B.1-G	EPI_ISL_429124-2020-03-12-Halland-39-Male	2020-03-12	43902	34	2020	3	12	Halland	39	Male	241_MUT_C>T	WT	3037_MUT_C>T	WT	WT	14408_MUT_C>T	WT	23403_MUT_A>G	WT	WT	WT	WT	WT	WT	241_MUT_C>T_3037_MUT_C>T_14408_MUT_C>T_23403_MUT_A>G	Mutational_profile_4
EPI_ISL_429160	B.1	G	EPI_ISL_429160-B.1-G	EPI_ISL_429160-2020-03-12-Ostergotland-30-Male	2020-03-12	43902	34	2020	3	12	Ostergotland	30	Male	241_MUT_C>T	WT	3037_MUT_C>T	WT	WT	14408_MUT_C>T	WT	23403_MUT_A>G	WT	WT	WT	WT	WT	WT	241_MUT_C>T_3037_MUT_C>T_14408_MUT_C>T_23403_MUT_A>G	Mutational_profile_4
EPI_ISL_429161	B.1	GH	EPI_ISL_429161-B.1-GH	EPI_ISL_429161-2020-03-12-Stockholm-67-Male	2020-03-12	43902	34	2020	3	12	Stockholm	67	Male	241_MUT_C>T	1059_MUT_C>T	3037_MUT_C>T	WT	WT	14408_MUT_C>T	WT	23403_MUT_A>G	24368_MUT_G>T	25563_MUT_G>T	WT	WT	WT	WT	241_MUT_C>T_1059_MUT_C>T_3037_MUT_C>T_14408_MUT_C>T_23403_MUT_A>G_24368_MUT_G>T_25563_MUT_G>T	Mutational_profile_6
EPI_ISL_434646	B.1	GH	EPI_ISL_434646-B.1-GH	EPI_ISL_434646-2020-03-12-Uppsala-Unknown-Male	2020-03-12	43902	34	2020	3	12	Uppsala	Unknown	Male	241_MUT_C>T	1059_MUT_C>T	3037_MUT_C>T	WT	WT	14408_MUT_C>T	WT	23403_MUT_A>G	WT	25563_MUT_G>T	WT	WT	WT	WT	241_MUT_C>T_1059_MUT_C>T_3037_MUT_C>T_14408_MUT_C>T_23403_MUT_A>G_25563_MUT_G>T	Mutational_profile_9
EPI_ISL_430855	B.1	GH	EPI_ISL_430855-B.1-GH	EPI_ISL_430855-2020-03-12-Halland-46-Male	2020-03-12	43902	34	2020	3	12	Halland	46	Male	241_MUT_C>T	1059_MUT_C>T	3037_MUT_C>T	WT	WT	14408_MUT_C>T	WT	23403_MUT_A>G	WT	25563_MUT_G>T	WT	WT	WT	WT	241_MUT_C>T_1059_MUT_C>T_3037_MUT_C>T_14408_MUT_C>T_23403_MUT_A>G_25563_MUT_G>T	Mutational_profile_9
EPI_ISL_450834	B.1	GH	EPI_ISL_450834-B.1-GH	EPI_ISL_450834-2020-03-12-Halland-25-Female	2020-03-12	43902	34	2020	3	12	Halland	25	Female	241_MUT_C>T	1059_MUT_C>T	3037_MUT_C>T	WT	WT	14408_MUT_C>T	WT	23403_MUT_A>G	WT	25563_MUT_G>T	WT	WT	WT	WT	241_MUT_C>T_1059_MUT_C>T_3037_MUT_C>T_14408_MUT_C>T_23403_MUT_A>G_25563_MUT_G>T	Mutational_profile_9
EPI_ISL_429123	B.1.1	GR	EPI_ISL_429123-B.1.1-GR	EPI_ISL_429123-2020-03-12-Halland-56-Female	2020-03-12	43902	34	2020	3	12	Halland	56	Female	241_MUT_C>T	WT	3037_MUT_C>T	WT	WT	14408_MUT_C>T	WT	23403_MUT_A>G	WT	WT	WT	28881_MUT_G>A	28882_MUT_G>A	28883_MUT_G>C	241_MUT_C>T_3037_MUT_C>T_14408_MUT_C>T_23403_MUT_A>G_28881_MUT_G>A_28882_MUT_G>A_28883_MUT_G>C	Mutational_profile_3
EPI_ISL_430854	B.1.1	GR	EPI_ISL_430854-B.1.1-GR	EPI_ISL_430854-2020-03-12-Halland-21-Male	2020-03-12	43902	34	2020	3	12	Halland	21	Male	241_MUT_C>T	WT	3037_MUT_C>T	WT	WT	14408_MUT_C>T	WT	23403_MUT_A>G	WT	WT	WT	28881_MUT_G>A	28882_MUT_G>A	28883_MUT_G>C	241_MUT_C>T_3037_MUT_C>T_14408_MUT_C>T_23403_MUT_A>G_28881_MUT_G>A_28882_MUT_G>A_28883_MUT_G>C	Mutational_profile_3
EPI_ISL_429125	B.1.1	GR	EPI_ISL_429125-B.1.1-GR	EPI_ISL_429125-2020-03-12-Halland-51-Male	2020-03-12	43902	34	2020	3	12	Halland	51	Male	241_MUT_C>T	WT	3037_MUT_C>T	WT	WT	14408_MUT_C>T	WT	23403_MUT_A>G	WT	WT	WT	28881_MUT_G>A	28882_MUT_G>A	28883_MUT_G>C	241_MUT_C>T_3037_MUT_C>T_14408_MUT_C>T_23403_MUT_A>G_28881_MUT_G>A_28882_MUT_G>A_28883_MUT_G>C	Mutational_profile_3
EPI_ISL_434645	B.1	G	EPI_ISL_434645-B.1-G	EPI_ISL_434645-2020-03-13-Dalarna-15-Female	2020-03-13	43903	35	2020	3	13	Dalarna	15	Female	241_MUT_C>T	WT	3037_MUT_C>T	WT	WT	14408_MUT_C>T	WT	23403_MUT_A>G	WT	WT	WT	WT	WT	WT	241_MUT_C>T_3037_MUT_C>T_14408_MUT_C>T_23403_MUT_A>G	Mutational_profile_4
EPI_ISL_429162	B.1	GH	EPI_ISL_429162-B.1-GH	EPI_ISL_429162-2020-03-15-Stockholm-36-Male	2020-03-15	43905	37	2020	3	15	Stockholm	36	Male	241_MUT_C>T	1059_MUT_C>T	3037_MUT_C>T	WT	WT	14408_MUT_C>T	WT	23403_MUT_A>G	24368_MUT_G>T	25563_MUT_G>T	WT	WT	WT	WT	241_MUT_C>T_1059_MUT_C>T_3037_MUT_C>T_14408_MUT_C>T_23403_MUT_A>G_24368_MUT_G>T_25563_MUT_G>T	Mutational_profile_6
EPI_ISL_429116	B.1.1.1	GR	EPI_ISL_429116-B.1.1.1-GR	EPI_ISL_429116-2020-03-15-Halland-51-Male	2020-03-15	43905	37	2020	3	15	Halland	51	Male	241_MUT_C>T	WT	3037_MUT_C>T	WT	WT	14408_MUT_C>T	WT	23403_MUT_A>G	WT	WT	WT	28881_MUT_G>A	28882_MUT_G>A	28883_MUT_G>C	241_MUT_C>T_3037_MUT_C>T_14408_MUT_C>T_23403_MUT_A>G_28881_MUT_G>A_28882_MUT_G>A_28883_MUT_G>C	Mutational_profile_3
EPI_ISL_424703	B	L	EPI_ISL_424703-B-L	EPI_ISL_424703-2020-03-15-Vasterbotten-Unknown-Unknown	2020-03-15	43905	37	2020	3	15	Vasterbotten	Unknown	Unknown	WT	WT	WT	WT	WT	WT	WT	WT	WT	WT	WT	WT	WT	WT	WT	Mutational_profile_1
EPI_ISL_452229	B.1	GH	EPI_ISL_452229-B.1-GH	EPI_ISL_452229-2020-03-16-Vastra_Gotaland-45-Female	2020-03-16	43906	38	2020	3	16	Vastra_Gotaland	45	Female	241_MUT_C>T	1059_MUT_C>T	3037_MUT_C>T	WT	WT	14408_MUT_C>T	WT	23403_MUT_A>G	WT	25563_MUT_G>T	WT	WT	WT	WT	241_MUT_C>T_1059_MUT_C>T_3037_MUT_C>T_14408_MUT_C>T_23403_MUT_A>G_25563_MUT_G>T	Mutational_profile_9
EPI_ISL_434647	B.1.1	GR	EPI_ISL_434647-B.1.1-GR	EPI_ISL_434647-2020-03-16-Skane-40-Female	2020-03-16	43906	38	2020	3	16	Skane	40	Female	241_MUT_C>T	WT	3037_MUT_C>T	WT	WT	14408_MUT_C>T	WT	23403_MUT_A>G	WT	WT	WT	28881_MUT_G>A	28882_MUT_G>A	28883_MUT_G>C	241_MUT_C>T_3037_MUT_C>T_14408_MUT_C>T_23403_MUT_A>G_28881_MUT_G>A_28882_MUT_G>A_28883_MUT_G>C	Mutational_profile_3
EPI_ISL_434648	B.1.1	GR	EPI_ISL_434648-B.1.1-GR	EPI_ISL_434648-2020-03-16-Skane-48-Male	2020-03-16	43906	38	2020	3	16	Skane	48	Male	241_MUT_C>T	WT	3037_MUT_C>T	WT	WT	14408_MUT_C>T	WT	23403_MUT_A>G	WT	WT	WT	28881_MUT_G>A	28882_MUT_G>A	28883_MUT_G>C	241_MUT_C>T_3037_MUT_C>T_14408_MUT_C>T_23403_MUT_A>G_28881_MUT_G>A_28882_MUT_G>A_28883_MUT_G>C	Mutational_profile_3
EPI_ISL_430864	B.1.1	GR	EPI_ISL_430864-B.1.1-GR	EPI_ISL_430864-2020-03-16-Gavlebors_lan-29-Female	2020-03-16	43906	38	2020	3	16	Gavlebors_lan	29	Female	241_MUT_C>T	WT	3037_MUT_C>T	WT	WT	14408_MUT_C>T	WT	23403_MUT_A>G	WT	WT	WT	28881_MUT_G>A	28882_MUT_G>A	28883_MUT_G>C	241_MUT_C>T_3037_MUT_C>T_14408_MUT_C>T_23403_MUT_A>G_28881_MUT_G>A_28882_MUT_G>A_28883_MUT_G>C	Mutational_profile_3
EPI_ISL_429163	B.1.1	GR	EPI_ISL_429163-B.1.1-GR	EPI_ISL_429163-2020-03-16-Gavlebors_lan-29-Female	2020-03-16	43906	38	2020	3	16	Gavlebors_lan	29	Female	241_MUT_C>T	WT	3037_MUT_C>T	WT	WT	14408_MUT_C>T	WT	23403_MUT_A>G	WT	WT	WT	28881_MUT_G>A	28882_MUT_G>A	28883_MUT_G>C	241_MUT_C>T_3037_MUT_C>T_14408_MUT_C>T_23403_MUT_A>G_28881_MUT_G>A_28882_MUT_G>A_28883_MUT_G>C	Mutational_profile_3
EPI_ISL_434649	B.1	G	EPI_ISL_434649-B.1-G	EPI_ISL_434649-2020-03-17-Dalarna-29-Female	2020-03-17	43907	39	2020	3	17	Dalarna	29	Female	241_MUT_C>T	WT	3037_MUT_C>T	WT	WT	14408_MUT_C>T	WT	23403_MUT_A>G	WT	WT	WT	WT	WT	WT	241_MUT_C>T_3037_MUT_C>T_14408_MUT_C>T_23403_MUT_A>G	Mutational_profile_4
EPI_ISL_445222	B.1	G	EPI_ISL_445222-B.1-G	EPI_ISL_445222-2020-03-17-Halland-51-Female	2020-03-17	43907	39	2020	3	17	Halland	51	Female	241_MUT_C>T	WT	3037_MUT_C>T	WT	WT	14408_MUT_C>T	WT	23403_MUT_A>G	WT	WT	WT	WT	WT	WT	241_MUT_C>T_3037_MUT_C>T_14408_MUT_C>T_23403_MUT_A>G	Mutational_profile_4
EPI_ISL_428148	B.1	GH	EPI_ISL_428148-B.1-GH	EPI_ISL_428148-2020-03-18-Vasterbotten-Unknown-Unknown	2020-03-18	43908	40	2020	3	18	Vasterbotten	Unknown	Unknown	241_MUT_C>T	1059_MUT_C>T	3037_MUT_C>T	WT	WT	14408_MUT_C>T	WT	23403_MUT_A>G	24368_MUT_G>T	25563_MUT_G>T	WT	WT	WT	WT	241_MUT_C>T_1059_MUT_C>T_3037_MUT_C>T_14408_MUT_C>T_23403_MUT_A>G_24368_MUT_G>T_25563_MUT_G>T	Mutational_profile_6
EPI_ISL_450835	B.1	GH	EPI_ISL_450835-B.1-GH	EPI_ISL_450835-2020-03-19-Sormland-49-Male	2020-03-19	43909	41	2020	3	19	Sormland	49	Male	241_MUT_C>T	1059_MUT_C>T	3037_MUT_C>T	WT	WT	14408_MUT_C>T	WT	23403_MUT_A>G	24368_MUT_G>T	25563_MUT_G>T	WT	WT	WT	WT	241_MUT_C>T_1059_MUT_C>T_3037_MUT_C>T_14408_MUT_C>T_23403_MUT_A>G_24368_MUT_G>T_25563_MUT_G>T	Mutational_profile_6
EPI_ISL_434650	B.1.5	G	EPI_ISL_434650-B.1.5-G	EPI_ISL_434650-2020-03-20-Jamtland-Unknown-Male	2020-03-20	43910	42	2020	3	20	Jamtland	Unknown	Male	241_MUT_C>T	WT	3037_MUT_C>T	WT	WT	14408_MUT_C>T	WT	23403_MUT_A>G	WT	WT	WT	WT	WT	WT	241_MUT_C>T_3037_MUT_C>T_14408_MUT_C>T_23403_MUT_A>G	Mutational_profile_4
EPI_ISL_429127	B.1	GH	EPI_ISL_429127-B.1-GH	EPI_ISL_429127-2020-03-20-Sormland-48-Female	2020-03-20	43910	42	2020	3	20	Sormland	48	Female	241_MUT_C>T	1059_MUT_C>T	3037_MUT_C>T	WT	WT	14408_MUT_C>T	WT	23403_MUT_A>G	24368_MUT_G>T	25563_MUT_G>T	WT	WT	WT	WT	241_MUT_C>T_1059_MUT_C>T_3037_MUT_C>T_14408_MUT_C>T_23403_MUT_A>G_24368_MUT_G>T_25563_MUT_G>T	Mutational_profile_6
EPI_ISL_434652	B.1	GH	EPI_ISL_434652-B.1-GH	EPI_ISL_434652-2020-03-20-Stockholm-57-Female	2020-03-20	43910	42	2020	3	20	Stockholm	57	Female	241_MUT_C>T	1059_MUT_C>T	3037_MUT_C>T	WT	WT	14408_MUT_C>T	WT	23403_MUT_A>G	24368_MUT_G>T	25563_MUT_G>T	WT	WT	WT	WT	241_MUT_C>T_1059_MUT_C>T_3037_MUT_C>T_14408_MUT_C>T_23403_MUT_A>G_24368_MUT_G>T_25563_MUT_G>T	Mutational_profile_6
EPI_ISL_454463	B.1	G	EPI_ISL_454463-B.1-G	EPI_ISL_454463-2020-03-20-Stockholm-76-Male	2020-03-20	43910	42	2020	3	20	Stockholm	76	Male	241_MUT_C>T	WT	3037_MUT_C>T	WT	WT	14408_MUT_C>T	WT	23403_MUT_A>G	WT	WT	WT	WT	WT	WT	241_MUT_C>T_3037_MUT_C>T_14408_MUT_C>T_23403_MUT_A>G	Mutational_profile_4
EPI_ISL_450807	B.1.1	GR	EPI_ISL_450807-B.1.1-GR	EPI_ISL_450807-2020-03-20-Skane-55-Female	2020-03-20	43910	42	2020	3	20	Skane	55	Female	241_MUT_C>T	WT	3037_MUT_C>T	WT	WT	14408_MUT_C>T	WT	23403_MUT_A>G	WT	WT	WT	28881_MUT_G>A	28882_MUT_G>A	28883_MUT_G>C	241_MUT_C>T_3037_MUT_C>T_14408_MUT_C>T_23403_MUT_A>G_28881_MUT_G>A_28882_MUT_G>A_28883_MUT_G>C	Mutational_profile_3
EPI_ISL_429126	B.1	GH	EPI_ISL_429126-B.1-GH	EPI_ISL_429126-2020-03-21-Sormland-45-Male	2020-03-21	43911	43	2020	3	21	Sormland	45	Male	241_MUT_C>T	1059_MUT_C>T	3037_MUT_C>T	WT	WT	14408_MUT_C>T	WT	23403_MUT_A>G	24368_MUT_G>T	25563_MUT_G>T	WT	WT	WT	WT	241_MUT_C>T_1059_MUT_C>T_3037_MUT_C>T_14408_MUT_C>T_23403_MUT_A>G_24368_MUT_G>T_25563_MUT_G>T	Mutational_profile_6
EPI_ISL_430856	B.1	G	EPI_ISL_430856-B.1-G	EPI_ISL_430856-2020-03-22-Norrbotten-79-Male	2020-03-22	43912	44	2020	3	22	Norrbotten	79	Male	241_MUT_C>T	WT	3037_MUT_C>T	WT	WT	14408_MUT_C>T	WT	23403_MUT_A>G	WT	WT	WT	WT	WT	WT	241_MUT_C>T_3037_MUT_C>T_14408_MUT_C>T_23403_MUT_A>G	Mutational_profile_4
EPI_ISL_430857	B.1	GH	EPI_ISL_430857-B.1-GH	EPI_ISL_430857-2020-03-22-Norrbotten-68-Male	2020-03-22	43912	44	2020	3	22	Norrbotten	68	Male	241_MUT_C>T	1059_MUT_C>T	3037_MUT_C>T	WT	WT	14408_MUT_C>T	WT	23403_MUT_A>G	24368_MUT_G>T	25563_MUT_G>T	WT	WT	WT	WT	241_MUT_C>T_1059_MUT_C>T_3037_MUT_C>T_14408_MUT_C>T_23403_MUT_A>G_24368_MUT_G>T_25563_MUT_G>T	Mutational_profile_6
EPI_ISL_452230	B.1	G	EPI_ISL_452230-B.1-G	EPI_ISL_452230-2020-03-23-Vastra_Gotaland-57-Male	2020-03-23	43913	45	2020	3	23	Vastra_Gotaland	57	Male	241_MUT_C>T	WT	3037_MUT_C>T	WT	WT	14408_MUT_C>T	WT	23403_MUT_A>G	WT	WT	WT	WT	WT	WT	241_MUT_C>T_3037_MUT_C>T_14408_MUT_C>T_23403_MUT_A>G	Mutational_profile_4
EPI_ISL_452232	B	O	EPI_ISL_452232-B-O	EPI_ISL_452232-2020-03-23-Halland-37-Female	2020-03-23	43913	45	2020	3	23	Halland	37	Female	241_MUT_C>T	WT	WT	WT	WT	14408_MUT_C>T	WT	23403_MUT_A>G	WT	WT	WT	WT	WT	WT	241_MUT_C>T_14408_MUT_C>T_23403_MUT_A>G	Mutational_profile_11
EPI_ISL_429130	B.1	GH	EPI_ISL_429130-B.1-GH	EPI_ISL_429130-2020-03-23-Norrbotten-52-Female	2020-03-23	43913	45	2020	3	23	Norrbotten	52	Female	241_MUT_C>T	1059_MUT_C>T	3037_MUT_C>T	WT	WT	14408_MUT_C>T	WT	23403_MUT_A>G	WT	25563_MUT_G>T	WT	WT	WT	WT	241_MUT_C>T_1059_MUT_C>T_3037_MUT_C>T_14408_MUT_C>T_23403_MUT_A>G_25563_MUT_G>T	Mutational_profile_9
EPI_ISL_452231	B.1	GH	EPI_ISL_452231-B.1-GH	EPI_ISL_452231-2020-03-23-Halland-81-Female	2020-03-23	43913	45	2020	3	23	Halland	81	Female	241_MUT_C>T	1059_MUT_C>T	3037_MUT_C>T	WT	WT	14408_MUT_C>T	WT	23403_MUT_A>G	WT	25563_MUT_G>T	WT	WT	WT	WT	241_MUT_C>T_1059_MUT_C>T_3037_MUT_C>T_14408_MUT_C>T_23403_MUT_A>G_25563_MUT_G>T	Mutational_profile_9
EPI_ISL_434651	B.1.1	GR	EPI_ISL_434651-B.1.1-GR	EPI_ISL_434651-2020-03-23-Jamtland-57-Male	2020-03-23	43913	45	2020	3	23	Jamtland	57	Male	241_MUT_C>T	WT	3037_MUT_C>T	WT	WT	14408_MUT_C>T	WT	23403_MUT_A>G	WT	WT	WT	28881_MUT_G>A	28882_MUT_G>A	28883_MUT_G>C	241_MUT_C>T_3037_MUT_C>T_14408_MUT_C>T_23403_MUT_A>G_28881_MUT_G>A_28882_MUT_G>A_28883_MUT_G>C	Mutational_profile_3
EPI_ISL_445223	B.1.1	GR	EPI_ISL_445223-B.1.1-GR	EPI_ISL_445223-2020-03-23-Skane-22-Male	2020-03-23	43913	45	2020	3	23	Skane	22	Male	241_MUT_C>T	WT	3037_MUT_C>T	WT	WT	14408_MUT_C>T	WT	23403_MUT_A>G	WT	WT	WT	28881_MUT_G>A	28882_MUT_G>A	28883_MUT_G>C	241_MUT_C>T_3037_MUT_C>T_14408_MUT_C>T_23403_MUT_A>G_28881_MUT_G>A_28882_MUT_G>A_28883_MUT_G>C	Mutational_profile_3
EPI_ISL_452233	B.1.1	GR	EPI_ISL_452233-B.1.1-GR	EPI_ISL_452233-2020-03-23-Skane-32-Female	2020-03-23	43913	45	2020	3	23	Skane	32	Female	241_MUT_C>T	WT	3037_MUT_C>T	WT	WT	14408_MUT_C>T	WT	23403_MUT_A>G	WT	WT	WT	28881_MUT_G>A	28882_MUT_G>A	28883_MUT_G>C	241_MUT_C>T_3037_MUT_C>T_14408_MUT_C>T_23403_MUT_A>G_28881_MUT_G>A_28882_MUT_G>A_28883_MUT_G>C	Mutational_profile_3
EPI_ISL_429134	B.1	GH	EPI_ISL_429134-B.1-GH	EPI_ISL_429134-2020-03-24-Norrbotten-78-Male	2020-03-24	43914	46	2020	3	24	Norrbotten	78	Male	241_MUT_C>T	1059_MUT_C>T	3037_MUT_C>T	WT	WT	14408_MUT_C>T	WT	23403_MUT_A>G	WT	25563_MUT_G>T	WT	WT	WT	WT	241_MUT_C>T_1059_MUT_C>T_3037_MUT_C>T_14408_MUT_C>T_23403_MUT_A>G_25563_MUT_G>T	Mutational_profile_9
EPI_ISL_434653	B.1.1	GR	EPI_ISL_434653-B.1.1-GR	EPI_ISL_434653-2020-03-24-Stockholm-40-Female	2020-03-24	43914	46	2020	3	24	Stockholm	40	Female	241_MUT_C>T	WT	3037_MUT_C>T	WT	WT	14408_MUT_C>T	WT	23403_MUT_A>G	WT	WT	WT	28881_MUT_G>A	28882_MUT_G>A	28883_MUT_G>C	241_MUT_C>T_3037_MUT_C>T_14408_MUT_C>T_23403_MUT_A>G_28881_MUT_G>A_28882_MUT_G>A_28883_MUT_G>C	Mutational_profile_3
EPI_ISL_445224	B.3	L	EPI_ISL_445224-B.3-L	EPI_ISL_445224-2020-03-25-Vastra_Gotaland-52-Female	2020-03-25	43915	47	2020	3	25	Vastra_Gotaland	52	Female	WT	WT	WT	WT	WT	WT	WT	WT	WT	WT	WT	WT	WT	WT	WT	Mutational_profile_1
EPI_ISL_434655	B.1	G	EPI_ISL_434655-B.1-G	EPI_ISL_434655-2020-03-25-Uppsala-69-Male	2020-03-25	43915	47	2020	3	25	Uppsala	69	Male	241_MUT_C>T	WT	3037_MUT_C>T	WT	WT	14408_MUT_C>T	WT	23403_MUT_A>G	WT	WT	WT	WT	WT	WT	241_MUT_C>T_3037_MUT_C>T_14408_MUT_C>T_23403_MUT_A>G	Mutational_profile_4
EPI_ISL_434654	B.1	G	EPI_ISL_434654-B.1-G	EPI_ISL_434654-2020-03-25-Halland-50-Female	2020-03-25	43915	47	2020	3	25	Halland	50	Female	241_MUT_C>T	WT	3037_MUT_C>T	WT	WT	14408_MUT_C>T	WT	23403_MUT_A>G	WT	WT	WT	WT	WT	WT	241_MUT_C>T_3037_MUT_C>T_14408_MUT_C>T_23403_MUT_A>G	Mutational_profile_4
EPI_ISL_434641	B.1	GH	EPI_ISL_434641-B.1-GH	EPI_ISL_434641-2020-03-25-Norrbotten-73-Female	2020-03-25	43915	47	2020	3	25	Norrbotten	73	Female	241_MUT_C>T	1059_MUT_C>T	3037_MUT_C>T	WT	WT	14408_MUT_C>T	WT	23403_MUT_A>G	24368_MUT_G>T	25563_MUT_G>T	WT	WT	WT	WT	241_MUT_C>T_1059_MUT_C>T_3037_MUT_C>T_14408_MUT_C>T_23403_MUT_A>G_24368_MUT_G>T_25563_MUT_G>T	Mutational_profile_6
EPI_ISL_429133	B.1	G	EPI_ISL_429133-B.1-G	EPI_ISL_429133-2020-03-26-Norrbotten-41-Female	2020-03-26	43916	48	2020	3	26	Norrbotten	41	Female	241_MUT_C>T	WT	3037_MUT_C>T	WT	WT	14408_MUT_C>T	WT	23403_MUT_A>G	WT	WT	WT	WT	WT	WT	241_MUT_C>T_3037_MUT_C>T_14408_MUT_C>T_23403_MUT_A>G	Mutational_profile_4
EPI_ISL_434642	B.1	GH	EPI_ISL_434642-B.1-GH	EPI_ISL_434642-2020-03-27-Norrbotten-72-Male	2020-03-27	43917	49	2020	3	27	Norrbotten	72	Male	241_MUT_C>T	1059_MUT_C>T	3037_MUT_C>T	WT	WT	14408_MUT_C>T	WT	23403_MUT_A>G	24368_MUT_G>T	25563_MUT_G>T	WT	WT	WT	WT	241_MUT_C>T_1059_MUT_C>T_3037_MUT_C>T_14408_MUT_C>T_23403_MUT_A>G_24368_MUT_G>T_25563_MUT_G>T	Mutational_profile_6
EPI_ISL_429131	B.1	GH	EPI_ISL_429131-B.1-GH	EPI_ISL_429131-2020-03-27-Norrbotten-62-Male	2020-03-27	43917	49	2020	3	27	Norrbotten	62	Male	241_MUT_C>T	1059_MUT_C>T	3037_MUT_C>T	WT	WT	14408_MUT_C>T	WT	23403_MUT_A>G	WT	25563_MUT_G>T	WT	WT	WT	WT	241_MUT_C>T_1059_MUT_C>T_3037_MUT_C>T_14408_MUT_C>T_23403_MUT_A>G_25563_MUT_G>T	Mutational_profile_9
EPI_ISL_429132	B.1	GH	EPI_ISL_429132-B.1-GH	EPI_ISL_429132-2020-03-27-Norrbotten-51-Female	2020-03-27	43917	49	2020	3	27	Norrbotten	51	Female	241_MUT_C>T	1059_MUT_C>T	3037_MUT_C>T	WT	WT	14408_MUT_C>T	WT	23403_MUT_A>G	WT	25563_MUT_G>T	WT	WT	WT	WT	241_MUT_C>T_1059_MUT_C>T_3037_MUT_C>T_14408_MUT_C>T_23403_MUT_A>G_25563_MUT_G>T	Mutational_profile_9
EPI_ISL_429129	B.1	GH	EPI_ISL_429129-B.1-GH	EPI_ISL_429129-2020-03-27-Norrbotten-83-Female	2020-03-27	43917	49	2020	3	27	Norrbotten	83	Female	241_MUT_C>T	1059_MUT_C>T	3037_MUT_C>T	WT	WT	14408_MUT_C>T	WT	23403_MUT_A>G	WT	25563_MUT_G>T	WT	WT	WT	WT	241_MUT_C>T_1059_MUT_C>T_3037_MUT_C>T_14408_MUT_C>T_23403_MUT_A>G_25563_MUT_G>T	Mutational_profile_9
EPI_ISL_434656	B.1	G	EPI_ISL_434656-B.1-G	EPI_ISL_434656-2020-03-30-Stockholm-82-Female	2020-03-30	43920	52	2020	3	30	Stockholm	82	Female	241_MUT_C>T	WT	3037_MUT_C>T	WT	WT	14408_MUT_C>T	WT	23403_MUT_A>G	WT	WT	WT	WT	WT	WT	241_MUT_C>T_3037_MUT_C>T_14408_MUT_C>T_23403_MUT_A>G	Mutational_profile_4
EPI_ISL_445225	B.1	GH	EPI_ISL_445225-B.1-GH	EPI_ISL_445225-2020-03-30-Stockholm-45-Male	2020-03-30	43920	52	2020	3	30	Stockholm	45	Male	241_MUT_C>T	1059_MUT_C>T	3037_MUT_C>T	WT	WT	14408_MUT_C>T	WT	23403_MUT_A>G	24368_MUT_G>T	25563_MUT_G>T	WT	WT	WT	WT	241_MUT_C>T_1059_MUT_C>T_3037_MUT_C>T_14408_MUT_C>T_23403_MUT_A>G_24368_MUT_G>T_25563_MUT_G>T	Mutational_profile_6
EPI_ISL_450808	B.1	G	EPI_ISL_450808-B.1-G	EPI_ISL_450808-2020-03-31-Halland-62-Female	2020-03-31	43921	53	2020	3	31	Halland	62	Female	241_MUT_C>T	WT	3037_MUT_C>T	WT	WT	14408_MUT_C>T	WT	23403_MUT_A>G	WT	WT	WT	WT	WT	WT	241_MUT_C>T_3037_MUT_C>T_14408_MUT_C>T_23403_MUT_A>G	Mutational_profile_4
EPI_ISL_445226	B.1	G	EPI_ISL_445226-B.1-G	EPI_ISL_445226-2020-03-31-Halland-48-Male	2020-03-31	43921	53	2020	3	31	Halland	48	Male	241_MUT_C>T	WT	3037_MUT_C>T	WT	WT	14408_MUT_C>T	WT	23403_MUT_A>G	WT	WT	WT	WT	WT	WT	241_MUT_C>T_3037_MUT_C>T_14408_MUT_C>T_23403_MUT_A>G	Mutational_profile_4
EPI_ISL_455100	B.1.1	GR	EPI_ISL_455100-B.1.1-GR	EPI_ISL_455100-2020-03-31-Dalarna-30-Male	2020-03-31	43921	53	2020	3	31	Dalarna	30	Male	241_MUT_C>T	WT	3037_MUT_C>T	WT	WT	14408_MUT_C>T	WT	23403_MUT_A>G	WT	WT	WT	28881_MUT_G>A	28882_MUT_G>A	28883_MUT_G>C	241_MUT_C>T_3037_MUT_C>T_14408_MUT_C>T_23403_MUT_A>G_28881_MUT_G>A_28882_MUT_G>A_28883_MUT_G>C	Mutational_profile_3
EPI_ISL_450809	B.1.1	GR	EPI_ISL_450809-B.1.1-GR	EPI_ISL_450809-2020-03-31-Stockholm-75-Male	2020-03-31	43921	53	2020	3	31	Stockholm	75	Male	241_MUT_C>T	WT	3037_MUT_C>T	WT	WT	14408_MUT_C>T	WT	23403_MUT_A>G	WT	WT	WT	28881_MUT_G>A	28882_MUT_G>A	28883_MUT_G>C	241_MUT_C>T_3037_MUT_C>T_14408_MUT_C>T_23403_MUT_A>G_28881_MUT_G>A_28882_MUT_G>A_28883_MUT_G>C	Mutational_profile_3
EPI_ISL_445229	B.1	G	EPI_ISL_445229-B.1-G	EPI_ISL_445229-2020-04-01-Vastra_Gotaland-59-Male	2020-04-01	43922	54	2020	4	1	Vastra_Gotaland	59	Male	241_MUT_C>T	WT	3037_MUT_C>T	WT	WT	14408_MUT_C>T	WT	23403_MUT_A>G	WT	WT	WT	WT	WT	WT	241_MUT_C>T_3037_MUT_C>T_14408_MUT_C>T_23403_MUT_A>G	Mutational_profile_4
EPI_ISL_445227	B.1	GH	EPI_ISL_445227-B.1-GH	EPI_ISL_445227-2020-04-01-Uppsala-25-Female	2020-04-01	43922	54	2020	4	1	Uppsala	25	Female	241_MUT_C>T	1059_MUT_C>T	3037_MUT_C>T	WT	WT	14408_MUT_C>T	WT	23403_MUT_A>G	24368_MUT_G>T	25563_MUT_G>T	WT	WT	WT	WT	241_MUT_C>T_1059_MUT_C>T_3037_MUT_C>T_14408_MUT_C>T_23403_MUT_A>G_24368_MUT_G>T_25563_MUT_G>T	Mutational_profile_6
EPI_ISL_452234	B.1	GH	EPI_ISL_452234-B.1-GH	EPI_ISL_452234-2020-04-01-Vastra_Gotaland-31-Male	2020-04-01	43922	54	2020	4	1	Vastra_Gotaland	31	Male	241_MUT_C>T	1059_MUT_C>T	3037_MUT_C>T	WT	WT	14408_MUT_C>T	WT	23403_MUT_A>G	24368_MUT_G>T	25563_MUT_G>T	WT	WT	WT	WT	241_MUT_C>T_1059_MUT_C>T_3037_MUT_C>T_14408_MUT_C>T_23403_MUT_A>G_24368_MUT_G>T_25563_MUT_G>T	Mutational_profile_6
EPI_ISL_450810	B.1.1	GR	EPI_ISL_450810-B.1.1-GR	EPI_ISL_450810-2020-04-01-Halland-75-Male	2020-04-01	43922	54	2020	4	1	Halland	75	Male	241_MUT_C>T	WT	3037_MUT_C>T	WT	WT	14408_MUT_C>T	WT	23403_MUT_A>G	WT	WT	WT	28881_MUT_G>A	28882_MUT_G>A	28883_MUT_G>C	241_MUT_C>T_3037_MUT_C>T_14408_MUT_C>T_23403_MUT_A>G_28881_MUT_G>A_28882_MUT_G>A_28883_MUT_G>C	Mutational_profile_3
EPI_ISL_434657	B.1.5.3	G	EPI_ISL_434657-B.1.5.3-G	EPI_ISL_434657-2020-04-01-Skane-63-Male	2020-04-01	43922	54	2020	4	1	Skane	63	Male	241_MUT_C>T	WT	3037_MUT_C>T	WT	WT	14408_MUT_C>T	WT	23403_MUT_A>G	WT	WT	WT	WT	WT	WT	241_MUT_C>T_3037_MUT_C>T_14408_MUT_C>T_23403_MUT_A>G	Mutational_profile_4
EPI_ISL_445228	B.1	GH	EPI_ISL_445228-B.1-GH	EPI_ISL_445228-2020-04-01-Uppsala-52-Male	2020-04-01	43922	54	2020	4	1	Uppsala	52	Male	241_MUT_C>T	1059_MUT_C>T	3037_MUT_C>T	WT	WT	14408_MUT_C>T	WT	23403_MUT_A>G	24368_MUT_G>T	25563_MUT_G>T	WT	WT	WT	WT	241_MUT_C>T_1059_MUT_C>T_3037_MUT_C>T_14408_MUT_C>T_23403_MUT_A>G_24368_MUT_G>T_25563_MUT_G>T	Mutational_profile_6
EPI_ISL_429135	B.1.5	G	EPI_ISL_429135-B.1.5-G	EPI_ISL_429135-2020-04-02-Norrbotten-59-Male	2020-04-02	43923	55	2020	4	2	Norrbotten	59	Male	241_MUT_C>T	WT	3037_MUT_C>T	WT	WT	14408_MUT_C>T	WT	23403_MUT_A>G	WT	WT	WT	WT	WT	WT	241_MUT_C>T_3037_MUT_C>T_14408_MUT_C>T_23403_MUT_A>G	Mutational_profile_4
EPI_ISL_450836	B.1	G	EPI_ISL_450836-B.1-G	EPI_ISL_450836-2020-04-02-Norrbotten-58-Female	2020-04-02	43923	55	2020	4	2	Norrbotten	58	Female	241_MUT_C>T	WT	3037_MUT_C>T	WT	WT	14408_MUT_C>T	WT	23403_MUT_A>G	WT	WT	WT	WT	WT	WT	241_MUT_C>T_3037_MUT_C>T_14408_MUT_C>T_23403_MUT_A>G	Mutational_profile_4
EPI_ISL_430858	B.1	GH	EPI_ISL_430858-B.1-GH	EPI_ISL_430858-2020-04-02-Norrbotten-66-Male	2020-04-02	43923	55	2020	4	2	Norrbotten	66	Male	241_MUT_C>T	1059_MUT_C>T	3037_MUT_C>T	WT	WT	14408_MUT_C>T	WT	23403_MUT_A>G	WT	25563_MUT_G>T	WT	WT	WT	WT	241_MUT_C>T_1059_MUT_C>T_3037_MUT_C>T_14408_MUT_C>T_23403_MUT_A>G_25563_MUT_G>T	Mutational_profile_9
EPI_ISL_450837	B.1	GH	EPI_ISL_450837-B.1-GH	EPI_ISL_450837-2020-04-02-Norrbotten-56-Male	2020-04-02	43923	55	2020	4	2	Norrbotten	56	Male	241_MUT_C>T	1059_MUT_C>T	3037_MUT_C>T	WT	WT	14408_MUT_C>T	WT	23403_MUT_A>G	24368_MUT_G>T	25563_MUT_G>T	WT	WT	WT	WT	241_MUT_C>T_1059_MUT_C>T_3037_MUT_C>T_14408_MUT_C>T_23403_MUT_A>G_24368_MUT_G>T_25563_MUT_G>T	Mutational_profile_6
EPI_ISL_430859	B.1	GH	EPI_ISL_430859-B.1-GH	EPI_ISL_430859-2020-04-02-Norrbotten-79-Male	2020-04-02	43923	55	2020	4	2	Norrbotten	79	Male	241_MUT_C>T	1059_MUT_C>T	3037_MUT_C>T	WT	WT	14408_MUT_C>T	WT	23403_MUT_A>G	24368_MUT_G>T	25563_MUT_G>T	WT	WT	WT	WT	241_MUT_C>T_1059_MUT_C>T_3037_MUT_C>T_14408_MUT_C>T_23403_MUT_A>G_24368_MUT_G>T_25563_MUT_G>T	Mutational_profile_6
EPI_ISL_434658	B.1	GH	EPI_ISL_434658-B.1-GH	EPI_ISL_434658-2020-04-03-Skane-48-Female	2020-04-03	43924	56	2020	4	3	Skane	48	Female	241_MUT_C>T	1059_MUT_C>T	3037_MUT_C>T	WT	WT	14408_MUT_C>T	WT	23403_MUT_A>G	24368_MUT_G>T	25563_MUT_G>T	WT	WT	WT	WT	241_MUT_C>T_1059_MUT_C>T_3037_MUT_C>T_14408_MUT_C>T_23403_MUT_A>G_24368_MUT_G>T_25563_MUT_G>T	Mutational_profile_6
EPI_ISL_434665	B.1	GH	EPI_ISL_434665-B.1-GH	EPI_ISL_434665-2020-04-04-Uppsala-46-Female	2020-04-04	43925	57	2020	4	4	Uppsala	46	Female	241_MUT_C>T	1059_MUT_C>T	3037_MUT_C>T	WT	WT	14408_MUT_C>T	WT	23403_MUT_A>G	24368_MUT_G>T	25563_MUT_G>T	WT	WT	WT	WT	241_MUT_C>T_1059_MUT_C>T_3037_MUT_C>T_14408_MUT_C>T_23403_MUT_A>G_24368_MUT_G>T_25563_MUT_G>T	Mutational_profile_6
EPI_ISL_450812	B.1	GH	EPI_ISL_450812-B.1-GH	EPI_ISL_450812-2020-04-05-Uppsala-65-Male	2020-04-05	43926	58	2020	4	5	Uppsala	65	Male	241_MUT_C>T	1059_MUT_C>T	3037_MUT_C>T	WT	WT	14408_MUT_C>T	WT	23403_MUT_A>G	24368_MUT_G>T	25563_MUT_G>T	WT	WT	WT	WT	241_MUT_C>T_1059_MUT_C>T_3037_MUT_C>T_14408_MUT_C>T_23403_MUT_A>G_24368_MUT_G>T_25563_MUT_G>T	Mutational_profile_6
EPI_ISL_445230	B.1	GH	EPI_ISL_445230-B.1-GH	EPI_ISL_445230-2020-04-05-Uppsala-66-Male	2020-04-05	43926	58	2020	4	5	Uppsala	66	Male	241_MUT_C>T	1059_MUT_C>T	3037_MUT_C>T	WT	WT	14408_MUT_C>T	WT	23403_MUT_A>G	24368_MUT_G>T	25563_MUT_G>T	WT	WT	WT	WT	241_MUT_C>T_1059_MUT_C>T_3037_MUT_C>T_14408_MUT_C>T_23403_MUT_A>G_24368_MUT_G>T_25563_MUT_G>T	Mutational_profile_6
EPI_ISL_434660	B.1	GH	EPI_ISL_434660-B.1-GH	EPI_ISL_434660-2020-04-06-Vastra_Gotaland-49-Male	2020-04-06	43927	59	2020	4	6	Vastra_Gotaland	49	Male	241_MUT_C>T	1059_MUT_C>T	3037_MUT_C>T	WT	WT	14408_MUT_C>T	WT	23403_MUT_A>G	24368_MUT_G>T	25563_MUT_G>T	WT	WT	WT	WT	241_MUT_C>T_1059_MUT_C>T_3037_MUT_C>T_14408_MUT_C>T_23403_MUT_A>G_24368_MUT_G>T_25563_MUT_G>T	Mutational_profile_6
EPI_ISL_434664	B.1	GH	EPI_ISL_434664-B.1-GH	EPI_ISL_434664-2020-04-06-Vastra_Gotaland-90-Male	2020-04-06	43927	59	2020	4	6	Vastra_Gotaland	90	Male	241_MUT_C>T	1059_MUT_C>T	3037_MUT_C>T	WT	WT	14408_MUT_C>T	WT	23403_MUT_A>G	24368_MUT_G>T	25563_MUT_G>T	WT	WT	WT	WT	241_MUT_C>T_1059_MUT_C>T_3037_MUT_C>T_14408_MUT_C>T_23403_MUT_A>G_24368_MUT_G>T_25563_MUT_G>T	Mutational_profile_6
EPI_ISL_434659	B.1	GH	EPI_ISL_434659-B.1-GH	EPI_ISL_434659-2020-04-06-Uppsala-Unknown-Unknown	2020-04-06	43927	59	2020	4	6	Uppsala	Unknown	Unknown	241_MUT_C>T	1059_MUT_C>T	3037_MUT_C>T	WT	WT	14408_MUT_C>T	WT	23403_MUT_A>G	24368_MUT_G>T	25563_MUT_G>T	WT	WT	WT	WT	241_MUT_C>T_1059_MUT_C>T_3037_MUT_C>T_14408_MUT_C>T_23403_MUT_A>G_24368_MUT_G>T_25563_MUT_G>T	Mutational_profile_6
EPI_ISL_434663	B.1	GH	EPI_ISL_434663-B.1-GH	EPI_ISL_434663-2020-04-06-Stockholm-40-Female	2020-04-06	43927	59	2020	4	6	Stockholm	40	Female	241_MUT_C>T	1059_MUT_C>T	3037_MUT_C>T	WT	WT	14408_MUT_C>T	WT	23403_MUT_A>G	24368_MUT_G>T	25563_MUT_G>T	WT	WT	WT	WT	241_MUT_C>T_1059_MUT_C>T_3037_MUT_C>T_14408_MUT_C>T_23403_MUT_A>G_24368_MUT_G>T_25563_MUT_G>T	Mutational_profile_6
EPI_ISL_450811	B.1	GH	EPI_ISL_450811-B.1-GH	EPI_ISL_450811-2020-04-06-Uppsala-33-Male	2020-04-06	43927	59	2020	4	6	Uppsala	33	Male	241_MUT_C>T	1059_MUT_C>T	3037_MUT_C>T	WT	WT	14408_MUT_C>T	WT	23403_MUT_A>G	24368_MUT_G>T	25563_MUT_G>T	WT	WT	WT	WT	241_MUT_C>T_1059_MUT_C>T_3037_MUT_C>T_14408_MUT_C>T_23403_MUT_A>G_24368_MUT_G>T_25563_MUT_G>T	Mutational_profile_6
EPI_ISL_434661	B.1	GH	EPI_ISL_434661-B.1-GH	EPI_ISL_434661-2020-04-07-Vastra_Gotaland-91-Male	2020-04-07	43928	60	2020	4	7	Vastra_Gotaland	91	Male	241_MUT_C>T	1059_MUT_C>T	3037_MUT_C>T	WT	WT	14408_MUT_C>T	WT	23403_MUT_A>G	24368_MUT_G>T	25563_MUT_G>T	WT	WT	WT	WT	241_MUT_C>T_1059_MUT_C>T_3037_MUT_C>T_14408_MUT_C>T_23403_MUT_A>G_24368_MUT_G>T_25563_MUT_G>T	Mutational_profile_6
EPI_ISL_434662	B.1.1	GR	EPI_ISL_434662-B.1.1-GR	EPI_ISL_434662-2020-04-07-Vastra_Gotaland-91-Female	2020-04-07	43928	60	2020	4	7	Vastra_Gotaland	91	Female	241_MUT_C>T	WT	3037_MUT_C>T	WT	WT	14408_MUT_C>T	WT	23403_MUT_A>G	WT	WT	WT	28881_MUT_G>A	28882_MUT_G>A	28883_MUT_G>C	241_MUT_C>T_3037_MUT_C>T_14408_MUT_C>T_23403_MUT_A>G_28881_MUT_G>A_28882_MUT_G>A_28883_MUT_G>C	Mutational_profile_3
EPI_ISL_434666	B.1.1	GR	EPI_ISL_434666-B.1.1-GR	EPI_ISL_434666-2020-04-08-Vasterbotten-55-Female	2020-04-08	43929	61	2020	4	8	Vasterbotten	55	Female	241_MUT_C>T	WT	3037_MUT_C>T	WT	WT	14408_MUT_C>T	WT	23403_MUT_A>G	WT	WT	WT	28881_MUT_G>A	28882_MUT_G>A	28883_MUT_G>C	241_MUT_C>T_3037_MUT_C>T_14408_MUT_C>T_23403_MUT_A>G_28881_MUT_G>A_28882_MUT_G>A_28883_MUT_G>C	Mutational_profile_3
EPI_ISL_445231	B.1.1	GR	EPI_ISL_445231-B.1.1-GR	EPI_ISL_445231-2020-04-13-Uppsala-34-Male	2020-04-13	43934	66	2020	4	13	Uppsala	34	Male	241_MUT_C>T	WT	3037_MUT_C>T	WT	WT	14408_MUT_C>T	WT	23403_MUT_A>G	WT	WT	WT	28881_MUT_G>A	28882_MUT_G>A	28883_MUT_G>C	241_MUT_C>T_3037_MUT_C>T_14408_MUT_C>T_23403_MUT_A>G_28881_MUT_G>A_28882_MUT_G>A_28883_MUT_G>C	Mutational_profile_3
EPI_ISL_452236	A	S	EPI_ISL_452236-A-S	EPI_ISL_452236-2020-04-14-Skane-55-Female	2020-04-14	43935	67	2020	4	14	Skane	55	Female	WT	WT	WT	WT	WT	WT	WT	WT	WT	WT	WT	WT	WT	WT	WT	Mutational_profile_1
EPI_ISL_445232	B.1	GH	EPI_ISL_445232-B.1-GH	EPI_ISL_445232-2020-04-14-Vastmanland-27-Female	2020-04-14	43935	67	2020	4	14	Vastmanland	27	Female	241_MUT_C>T	1059_MUT_C>T	3037_MUT_C>T	WT	WT	14408_MUT_C>T	WT	23403_MUT_A>G	24368_MUT_G>T	25563_MUT_G>T	WT	WT	WT	WT	241_MUT_C>T_1059_MUT_C>T_3037_MUT_C>T_14408_MUT_C>T_23403_MUT_A>G_24368_MUT_G>T_25563_MUT_G>T	Mutational_profile_6
EPI_ISL_450813	B.1.1	GR	EPI_ISL_450813-B.1.1-GR	EPI_ISL_450813-2020-04-14-Kalmar-35-Female	2020-04-14	43935	67	2020	4	14	Kalmar	35	Female	241_MUT_C>T	WT	3037_MUT_C>T	WT	WT	14408_MUT_C>T	WT	23403_MUT_A>G	WT	WT	WT	28881_MUT_G>A	28882_MUT_G>A	28883_MUT_G>C	241_MUT_C>T_3037_MUT_C>T_14408_MUT_C>T_23403_MUT_A>G_28881_MUT_G>A_28882_MUT_G>A_28883_MUT_G>C	Mutational_profile_3
EPI_ISL_434667	B.1.1	GR	EPI_ISL_434667-B.1.1-GR	EPI_ISL_434667-2020-04-14-Uppsala-44-Female	2020-04-14	43935	67	2020	4	14	Uppsala	44	Female	241_MUT_C>T	WT	3037_MUT_C>T	WT	WT	14408_MUT_C>T	WT	23403_MUT_A>G	WT	WT	WT	28881_MUT_G>A	28882_MUT_G>A	28883_MUT_G>C	241_MUT_C>T_3037_MUT_C>T_14408_MUT_C>T_23403_MUT_A>G_28881_MUT_G>A_28882_MUT_G>A_28883_MUT_G>C	Mutational_profile_3
EPI_ISL_434669	B.1	GH	EPI_ISL_434669-B.1-GH	EPI_ISL_434669-2020-04-15-Vastmanland-46-Female	2020-04-15	43936	68	2020	4	15	Vastmanland	46	Female	241_MUT_C>T	1059_MUT_C>T	3037_MUT_C>T	WT	WT	14408_MUT_C>T	WT	23403_MUT_A>G	24368_MUT_G>T	25563_MUT_G>T	WT	WT	WT	WT	241_MUT_C>T_1059_MUT_C>T_3037_MUT_C>T_14408_MUT_C>T_23403_MUT_A>G_24368_MUT_G>T_25563_MUT_G>T	Mutational_profile_6
EPI_ISL_434668	B.1	GH	EPI_ISL_434668-B.1-GH	EPI_ISL_434668-2020-04-15-Vastmanland-58-Male	2020-04-15	43936	68	2020	4	15	Vastmanland	58	Male	241_MUT_C>T	1059_MUT_C>T	3037_MUT_C>T	WT	WT	14408_MUT_C>T	WT	23403_MUT_A>G	24368_MUT_G>T	25563_MUT_G>T	WT	WT	WT	WT	241_MUT_C>T_1059_MUT_C>T_3037_MUT_C>T_14408_MUT_C>T_23403_MUT_A>G_24368_MUT_G>T_25563_MUT_G>T	Mutational_profile_6
EPI_ISL_455101	B.1	GH	EPI_ISL_455101-B.1-GH	EPI_ISL_455101-2020-04-15-Ostergotland-52-Male	2020-04-15	43936	68	2020	4	15	Ostergotland	52	Male	241_MUT_C>T	1059_MUT_C>T	3037_MUT_C>T	WT	WT	14408_MUT_C>T	WT	23403_MUT_A>G	24368_MUT_G>T	25563_MUT_G>T	WT	WT	WT	WT	241_MUT_C>T_1059_MUT_C>T_3037_MUT_C>T_14408_MUT_C>T_23403_MUT_A>G_24368_MUT_G>T_25563_MUT_G>T	Mutational_profile_6
EPI_ISL_452235	B.1	GH	EPI_ISL_452235-B.1-GH	EPI_ISL_452235-2020-04-15-Vastra_Gotaland-52-Female	2020-04-15	43936	68	2020	4	15	Vastra_Gotaland	52	Female	241_MUT_C>T	1059_MUT_C>T	3037_MUT_C>T	WT	WT	14408_MUT_C>T	WT	23403_MUT_A>G	24368_MUT_G>T	25563_MUT_G>T	WT	WT	WT	WT	241_MUT_C>T_1059_MUT_C>T_3037_MUT_C>T_14408_MUT_C>T_23403_MUT_A>G_24368_MUT_G>T_25563_MUT_G>T	Mutational_profile_6
EPI_ISL_445233	B.1	GH	EPI_ISL_445233-B.1-GH	EPI_ISL_445233-2020-04-16-Ostergotland-62-Female	2020-04-16	43937	69	2020	4	16	Ostergotland	62	Female	241_MUT_C>T	1059_MUT_C>T	3037_MUT_C>T	WT	WT	14408_MUT_C>T	WT	23403_MUT_A>G	24368_MUT_G>T	25563_MUT_G>T	WT	WT	WT	WT	241_MUT_C>T_1059_MUT_C>T_3037_MUT_C>T_14408_MUT_C>T_23403_MUT_A>G_24368_MUT_G>T_25563_MUT_G>T	Mutational_profile_6
EPI_ISL_434671	B.1	GH	EPI_ISL_434671-B.1-GH	EPI_ISL_434671-2020-04-16-Vastra_Gotaland-48-Male	2020-04-16	43937	69	2020	4	16	Vastra_Gotaland	48	Male	241_MUT_C>T	1059_MUT_C>T	3037_MUT_C>T	WT	WT	14408_MUT_C>T	WT	23403_MUT_A>G	24368_MUT_G>T	25563_MUT_G>T	WT	WT	WT	WT	241_MUT_C>T_1059_MUT_C>T_3037_MUT_C>T_14408_MUT_C>T_23403_MUT_A>G_24368_MUT_G>T_25563_MUT_G>T	Mutational_profile_6
EPI_ISL_434672	B.1.1	GR	EPI_ISL_434672-B.1.1-GR	EPI_ISL_434672-2020-04-16-Stockholm-40-Male	2020-04-16	43937	69	2020	4	16	Stockholm	40	Male	241_MUT_C>T	WT	3037_MUT_C>T	WT	WT	14408_MUT_C>T	WT	23403_MUT_A>G	WT	WT	WT	28881_MUT_G>A	28882_MUT_G>A	28883_MUT_G>C	241_MUT_C>T_3037_MUT_C>T_14408_MUT_C>T_23403_MUT_A>G_28881_MUT_G>A_28882_MUT_G>A_28883_MUT_G>C	Mutational_profile_3
EPI_ISL_434673	B.1.1	GR	EPI_ISL_434673-B.1.1-GR	EPI_ISL_434673-2020-04-16-Vastra_Gotaland-21-Male	2020-04-16	43937	69	2020	4	16	Vastra_Gotaland	21	Male	241_MUT_C>T	WT	3037_MUT_C>T	WT	WT	14408_MUT_C>T	WT	23403_MUT_A>G	WT	WT	WT	28881_MUT_G>A	28882_MUT_G>A	28883_MUT_G>C	241_MUT_C>T_3037_MUT_C>T_14408_MUT_C>T_23403_MUT_A>G_28881_MUT_G>A_28882_MUT_G>A_28883_MUT_G>C	Mutational_profile_3
EPI_ISL_434670	B.1	GH	EPI_ISL_434670-B.1-GH	EPI_ISL_434670-2020-04-17-Vastra_Gotaland-51-Female	2020-04-17	43938	70	2020	4	17	Vastra_Gotaland	51	Female	241_MUT_C>T	1059_MUT_C>T	3037_MUT_C>T	WT	WT	14408_MUT_C>T	WT	23403_MUT_A>G	24368_MUT_G>T	25563_MUT_G>T	WT	WT	WT	WT	241_MUT_C>T_1059_MUT_C>T_3037_MUT_C>T_14408_MUT_C>T_23403_MUT_A>G_24368_MUT_G>T_25563_MUT_G>T	Mutational_profile_6
EPI_ISL_445239	B.1	GH	EPI_ISL_445239-B.1-GH	EPI_ISL_445239-2020-04-19-Uppsala-64-Female	2020-04-19	43940	72	2020	4	19	Uppsala	64	Female	241_MUT_C>T	1059_MUT_C>T	3037_MUT_C>T	WT	WT	14408_MUT_C>T	WT	23403_MUT_A>G	24368_MUT_G>T	25563_MUT_G>T	WT	WT	WT	WT	241_MUT_C>T_1059_MUT_C>T_3037_MUT_C>T_14408_MUT_C>T_23403_MUT_A>G_24368_MUT_G>T_25563_MUT_G>T	Mutational_profile_6
EPI_ISL_445238	B.1.1	GR	EPI_ISL_445238-B.1.1-GR	EPI_ISL_445238-2020-04-20-Skane-41-Male	2020-04-20	43941	73	2020	4	20	Skane	41	Male	241_MUT_C>T	WT	3037_MUT_C>T	WT	WT	14408_MUT_C>T	WT	23403_MUT_A>G	WT	WT	WT	28881_MUT_G>A	28882_MUT_G>A	28883_MUT_G>C	241_MUT_C>T_3037_MUT_C>T_14408_MUT_C>T_23403_MUT_A>G_28881_MUT_G>A_28882_MUT_G>A_28883_MUT_G>C	Mutational_profile_3
EPI_ISL_445234	B.1.1	GR	EPI_ISL_445234-B.1.1-GR	EPI_ISL_445234-2020-04-20-Vastra_Gotaland-22-Female	2020-04-20	43941	73	2020	4	20	Vastra_Gotaland	22	Female	241_MUT_C>T	WT	3037_MUT_C>T	WT	WT	14408_MUT_C>T	WT	23403_MUT_A>G	WT	WT	WT	28881_MUT_G>A	28882_MUT_G>A	28883_MUT_G>C	241_MUT_C>T_3037_MUT_C>T_14408_MUT_C>T_23403_MUT_A>G_28881_MUT_G>A_28882_MUT_G>A_28883_MUT_G>C	Mutational_profile_3
EPI_ISL_434676	B.1.1	GR	EPI_ISL_434676-B.1.1-GR	EPI_ISL_434676-2020-04-20-Stockholm-70-Female	2020-04-20	43941	73	2020	4	20	Stockholm	70	Female	241_MUT_C>T	WT	3037_MUT_C>T	WT	WT	14408_MUT_C>T	WT	23403_MUT_A>G	WT	WT	WT	28881_MUT_G>A	28882_MUT_G>A	28883_MUT_G>C	241_MUT_C>T_3037_MUT_C>T_14408_MUT_C>T_23403_MUT_A>G_28881_MUT_G>A_28882_MUT_G>A_28883_MUT_G>C	Mutational_profile_3
EPI_ISL_445235	B.1.36	GH	EPI_ISL_445235-B.1.36-GH	EPI_ISL_445235-2020-04-20-Vastra_Gotaland-53-Male	2020-04-20	43941	73	2020	4	20	Vastra_Gotaland	53	Male	241_MUT_C>T	WT	3037_MUT_C>T	WT	WT	14408_MUT_C>T	WT	23403_MUT_A>G	WT	25563_MUT_G>T	WT	WT	WT	WT	241_MUT_C>T_3037_MUT_C>T_14408_MUT_C>T_23403_MUT_A>G_25563_MUT_G>T	Mutational_profile_8
EPI_ISL_434675	B.1	GH	EPI_ISL_434675-B.1-GH	EPI_ISL_434675-2020-04-20-Stockholm-49-Female	2020-04-20	43941	73	2020	4	20	Stockholm	49	Female	241_MUT_C>T	1059_MUT_C>T	3037_MUT_C>T	WT	WT	14408_MUT_C>T	WT	23403_MUT_A>G	24368_MUT_G>T	25563_MUT_G>T	WT	WT	WT	WT	241_MUT_C>T_1059_MUT_C>T_3037_MUT_C>T_14408_MUT_C>T_23403_MUT_A>G_24368_MUT_G>T_25563_MUT_G>T	Mutational_profile_6
EPI_ISL_445236	B.1	GH	EPI_ISL_445236-B.1-GH	EPI_ISL_445236-2020-04-21-Vastra_Gotaland-57-Male	2020-04-21	43942	74	2020	4	21	Vastra_Gotaland	57	Male	241_MUT_C>T	1059_MUT_C>T	3037_MUT_C>T	WT	WT	14408_MUT_C>T	WT	23403_MUT_A>G	24368_MUT_G>T	25563_MUT_G>T	WT	WT	WT	WT	241_MUT_C>T_1059_MUT_C>T_3037_MUT_C>T_14408_MUT_C>T_23403_MUT_A>G_24368_MUT_G>T_25563_MUT_G>T	Mutational_profile_6
EPI_ISL_445237	B.1	GH	EPI_ISL_445237-B.1-GH	EPI_ISL_445237-2020-04-21-Vastra_Gotaland-33-Female	2020-04-21	43942	74	2020	4	21	Vastra_Gotaland	33	Female	241_MUT_C>T	1059_MUT_C>T	3037_MUT_C>T	WT	WT	14408_MUT_C>T	WT	23403_MUT_A>G	24368_MUT_G>T	25563_MUT_G>T	WT	WT	WT	WT	241_MUT_C>T_1059_MUT_C>T_3037_MUT_C>T_14408_MUT_C>T_23403_MUT_A>G_24368_MUT_G>T_25563_MUT_G>T	Mutational_profile_6
EPI_ISL_434674	B.1	GH	EPI_ISL_434674-B.1-GH	EPI_ISL_434674-2020-04-21-Vastra_Gotaland-58-Male	2020-04-21	43942	74	2020	4	21	Vastra_Gotaland	58	Male	241_MUT_C>T	1059_MUT_C>T	3037_MUT_C>T	WT	WT	14408_MUT_C>T	WT	23403_MUT_A>G	WT	25563_MUT_G>T	WT	WT	WT	WT	241_MUT_C>T_1059_MUT_C>T_3037_MUT_C>T_14408_MUT_C>T_23403_MUT_A>G_25563_MUT_G>T	Mutational_profile_9
EPI_ISL_450816	A	S	EPI_ISL_450816-A-S	EPI_ISL_450816-2020-04-22-Skane-34-Female	2020-04-22	43943	75	2020	4	22	Skane	34	Female	WT	WT	WT	WT	WT	WT	WT	WT	WT	WT	WT	WT	WT	WT	WT	Mutational_profile_1
EPI_ISL_450817	B.1	GH	EPI_ISL_450817-B.1-GH	EPI_ISL_450817-2020-04-22-Vastra_Gotaland-65-Female	2020-04-22	43943	75	2020	4	22	Vastra_Gotaland	65	Female	241_MUT_C>T	1059_MUT_C>T	3037_MUT_C>T	WT	WT	14408_MUT_C>T	WT	23403_MUT_A>G	24368_MUT_G>T	25563_MUT_G>T	WT	WT	WT	WT	241_MUT_C>T_1059_MUT_C>T_3037_MUT_C>T_14408_MUT_C>T_23403_MUT_A>G_24368_MUT_G>T_25563_MUT_G>T	Mutational_profile_6
EPI_ISL_445242	B.1	G	EPI_ISL_445242-B.1-G	EPI_ISL_445242-2020-04-22-Norrbotten-71-Male	2020-04-22	43943	75	2020	4	22	Norrbotten	71	Male	241_MUT_C>T	WT	3037_MUT_C>T	WT	WT	14408_MUT_C>T	WT	23403_MUT_A>G	WT	WT	WT	WT	WT	WT	241_MUT_C>T_3037_MUT_C>T_14408_MUT_C>T_23403_MUT_A>G	Mutational_profile_4
EPI_ISL_450814	B.1.1	GR	EPI_ISL_450814-B.1.1-GR	EPI_ISL_450814-2020-04-22-Halland-65-Female	2020-04-22	43943	75	2020	4	22	Halland	65	Female	241_MUT_C>T	WT	3037_MUT_C>T	WT	WT	14408_MUT_C>T	WT	23403_MUT_A>G	WT	WT	WT	28881_MUT_G>A	28882_MUT_G>A	28883_MUT_G>C	241_MUT_C>T_3037_MUT_C>T_14408_MUT_C>T_23403_MUT_A>G_28881_MUT_G>A_28882_MUT_G>A_28883_MUT_G>C	Mutational_profile_3
EPI_ISL_445240	B.1	GH	EPI_ISL_445240-B.1-GH	EPI_ISL_445240-2020-04-22-Uppsala-56-Female	2020-04-22	43943	75	2020	4	22	Uppsala	56	Female	241_MUT_C>T	1059_MUT_C>T	3037_MUT_C>T	WT	WT	14408_MUT_C>T	WT	23403_MUT_A>G	24368_MUT_G>T	25563_MUT_G>T	WT	WT	WT	WT	241_MUT_C>T_1059_MUT_C>T_3037_MUT_C>T_14408_MUT_C>T_23403_MUT_A>G_24368_MUT_G>T_25563_MUT_G>T	Mutational_profile_6
EPI_ISL_445241	A	S	EPI_ISL_445241-A-S	EPI_ISL_445241-2020-04-23-Skane-7-Male	2020-04-23	43944	76	2020	4	23	Skane	7	Male	WT	WT	WT	WT	WT	WT	WT	WT	WT	WT	WT	WT	WT	WT	WT	Mutational_profile_1
EPI_ISL_452237	B.1	GH	EPI_ISL_452237-B.1-GH	EPI_ISL_452237-2020-04-23-Stockholm-49-Male	2020-04-23	43944	76	2020	4	23	Stockholm	49	Male	241_MUT_C>T	1059_MUT_C>T	3037_MUT_C>T	WT	WT	14408_MUT_C>T	WT	23403_MUT_A>G	24368_MUT_G>T	25563_MUT_G>T	WT	WT	WT	WT	241_MUT_C>T_1059_MUT_C>T_3037_MUT_C>T_14408_MUT_C>T_23403_MUT_A>G_24368_MUT_G>T_25563_MUT_G>T	Mutational_profile_6
EPI_ISL_450818	B.1	GH	EPI_ISL_450818-B.1-GH	EPI_ISL_450818-2020-04-23-Jonkoping-86-Male	2020-04-23	43944	76	2020	4	23	Jonkoping	86	Male	241_MUT_C>T	1059_MUT_C>T	3037_MUT_C>T	WT	WT	14408_MUT_C>T	WT	23403_MUT_A>G	24368_MUT_G>T	25563_MUT_G>T	WT	WT	WT	WT	241_MUT_C>T_1059_MUT_C>T_3037_MUT_C>T_14408_MUT_C>T_23403_MUT_A>G_24368_MUT_G>T_25563_MUT_G>T	Mutational_profile_6
EPI_ISL_450815	B.1	GH	EPI_ISL_450815-B.1-GH	EPI_ISL_450815-2020-04-23-Vastra_Gotaland-47-Female	2020-04-23	43944	76	2020	4	23	Vastra_Gotaland	47	Female	241_MUT_C>T	1059_MUT_C>T	3037_MUT_C>T	WT	WT	14408_MUT_C>T	WT	23403_MUT_A>G	24368_MUT_G>T	25563_MUT_G>T	WT	WT	WT	WT	241_MUT_C>T_1059_MUT_C>T_3037_MUT_C>T_14408_MUT_C>T_23403_MUT_A>G_24368_MUT_G>T_25563_MUT_G>T	Mutational_profile_6
EPI_ISL_450822	B.1.1	GR	EPI_ISL_450822-B.1.1-GR	EPI_ISL_450822-2020-04-23-Jamtland-20-Male	2020-04-23	43944	76	2020	4	23	Jamtland	20	Male	241_MUT_C>T	WT	3037_MUT_C>T	WT	WT	14408_MUT_C>T	WT	23403_MUT_A>G	WT	WT	WT	28881_MUT_G>A	28882_MUT_G>A	28883_MUT_G>C	241_MUT_C>T_3037_MUT_C>T_14408_MUT_C>T_23403_MUT_A>G_28881_MUT_G>A_28882_MUT_G>A_28883_MUT_G>C	Mutational_profile_3
EPI_ISL_450821	B.1.1	GR	EPI_ISL_450821-B.1.1-GR	EPI_ISL_450821-2020-04-23-Jamtland-59-Female	2020-04-23	43944	76	2020	4	23	Jamtland	59	Female	241_MUT_C>T	WT	3037_MUT_C>T	WT	WT	14408_MUT_C>T	WT	23403_MUT_A>G	WT	WT	WT	28881_MUT_G>A	28882_MUT_G>A	28883_MUT_G>C	241_MUT_C>T_3037_MUT_C>T_14408_MUT_C>T_23403_MUT_A>G_28881_MUT_G>A_28882_MUT_G>A_28883_MUT_G>C	Mutational_profile_3
EPI_ISL_450819	B.1	GH	EPI_ISL_450819-B.1-GH	EPI_ISL_450819-2020-04-24-Vastra_Gotaland-68-Female	2020-04-24	43945	77	2020	4	24	Vastra_Gotaland	68	Female	241_MUT_C>T	1059_MUT_C>T	3037_MUT_C>T	WT	WT	14408_MUT_C>T	WT	23403_MUT_A>G	24368_MUT_G>T	25563_MUT_G>T	WT	WT	WT	WT	241_MUT_C>T_1059_MUT_C>T_3037_MUT_C>T_14408_MUT_C>T_23403_MUT_A>G_24368_MUT_G>T_25563_MUT_G>T	Mutational_profile_6
EPI_ISL_450820	B.1	GH	EPI_ISL_450820-B.1-GH	EPI_ISL_450820-2020-04-24-Vastra_Gotaland-52-Male	2020-04-24	43945	77	2020	4	24	Vastra_Gotaland	52	Male	241_MUT_C>T	1059_MUT_C>T	3037_MUT_C>T	WT	WT	14408_MUT_C>T	WT	23403_MUT_A>G	24368_MUT_G>T	25563_MUT_G>T	WT	WT	WT	WT	241_MUT_C>T_1059_MUT_C>T_3037_MUT_C>T_14408_MUT_C>T_23403_MUT_A>G_24368_MUT_G>T_25563_MUT_G>T	Mutational_profile_6
EPI_ISL_452240	B.1	GH	EPI_ISL_452240-B.1-GH	EPI_ISL_452240-2020-04-24-Stockholm-65-Female	2020-04-24	43945	77	2020	4	24	Stockholm	65	Female	241_MUT_C>T	1059_MUT_C>T	3037_MUT_C>T	WT	WT	14408_MUT_C>T	WT	23403_MUT_A>G	WT	25563_MUT_G>T	WT	WT	WT	WT	241_MUT_C>T_1059_MUT_C>T_3037_MUT_C>T_14408_MUT_C>T_23403_MUT_A>G_25563_MUT_G>T	Mutational_profile_9
EPI_ISL_452241	B.1	GH	EPI_ISL_452241-B.1-GH	EPI_ISL_452241-2020-04-24-Halland-55-Female	2020-04-24	43945	77	2020	4	24	Halland	55	Female	241_MUT_C>T	1059_MUT_C>T	3037_MUT_C>T	WT	WT	14408_MUT_C>T	WT	23403_MUT_A>G	24368_MUT_G>T	25563_MUT_G>T	WT	WT	WT	WT	241_MUT_C>T_1059_MUT_C>T_3037_MUT_C>T_14408_MUT_C>T_23403_MUT_A>G_24368_MUT_G>T_25563_MUT_G>T	Mutational_profile_6
EPI_ISL_450823	B.1.1	GR	EPI_ISL_450823-B.1.1-GR	EPI_ISL_450823-2020-04-24-Vastra_Gotaland-46-Female	2020-04-24	43945	77	2020	4	24	Vastra_Gotaland	46	Female	241_MUT_C>T	WT	3037_MUT_C>T	WT	WT	14408_MUT_C>T	WT	23403_MUT_A>G	WT	WT	WT	28881_MUT_G>A	28882_MUT_G>A	28883_MUT_G>C	241_MUT_C>T_3037_MUT_C>T_14408_MUT_C>T_23403_MUT_A>G_28881_MUT_G>A_28882_MUT_G>A_28883_MUT_G>C	Mutational_profile_3
EPI_ISL_452239	B.1.1	GR	EPI_ISL_452239-B.1.1-GR	EPI_ISL_452239-2020-04-25-Vastra_Gotaland-25-Female	2020-04-25	43946	78	2020	4	25	Vastra_Gotaland	25	Female	241_MUT_C>T	WT	3037_MUT_C>T	WT	WT	14408_MUT_C>T	WT	23403_MUT_A>G	WT	WT	WT	28881_MUT_G>A	28882_MUT_G>A	28883_MUT_G>C	241_MUT_C>T_3037_MUT_C>T_14408_MUT_C>T_23403_MUT_A>G_28881_MUT_G>A_28882_MUT_G>A_28883_MUT_G>C	Mutational_profile_3
EPI_ISL_450824	B.1	GH	EPI_ISL_450824-B.1-GH	EPI_ISL_450824-2020-04-26-Uppsala-30-Female	2020-04-26	43947	79	2020	4	26	Uppsala	30	Female	241_MUT_C>T	1059_MUT_C>T	3037_MUT_C>T	WT	WT	14408_MUT_C>T	WT	23403_MUT_A>G	24368_MUT_G>T	25563_MUT_G>T	WT	WT	WT	WT	241_MUT_C>T_1059_MUT_C>T_3037_MUT_C>T_14408_MUT_C>T_23403_MUT_A>G_24368_MUT_G>T_25563_MUT_G>T	Mutational_profile_6
EPI_ISL_452238	B.1	G	EPI_ISL_452238-B.1-G	EPI_ISL_452238-2020-04-27-Vastra_Gotaland-55-Female	2020-04-27	43948	80	2020	4	27	Vastra_Gotaland	55	Female	241_MUT_C>T	WT	3037_MUT_C>T	WT	WT	14408_MUT_C>T	WT	23403_MUT_A>G	WT	WT	WT	WT	WT	WT	241_MUT_C>T_3037_MUT_C>T_14408_MUT_C>T_23403_MUT_A>G	Mutational_profile_4
EPI_ISL_450826	B.1	GH	EPI_ISL_450826-B.1-GH	EPI_ISL_450826-2020-04-27-Uppsala-24-Female	2020-04-27	43948	80	2020	4	27	Uppsala	24	Female	241_MUT_C>T	1059_MUT_C>T	3037_MUT_C>T	WT	WT	14408_MUT_C>T	WT	23403_MUT_A>G	24368_MUT_G>T	25563_MUT_G>T	WT	WT	WT	WT	241_MUT_C>T_1059_MUT_C>T_3037_MUT_C>T_14408_MUT_C>T_23403_MUT_A>G_24368_MUT_G>T_25563_MUT_G>T	Mutational_profile_6
EPI_ISL_450825	B.1	GH	EPI_ISL_450825-B.1-GH	EPI_ISL_450825-2020-04-27-Vastra_Gotaland-46-Female	2020-04-27	43948	80	2020	4	27	Vastra_Gotaland	46	Female	241_MUT_C>T	1059_MUT_C>T	3037_MUT_C>T	WT	WT	14408_MUT_C>T	WT	23403_MUT_A>G	24368_MUT_G>T	25563_MUT_G>T	WT	WT	WT	WT	241_MUT_C>T_1059_MUT_C>T_3037_MUT_C>T_14408_MUT_C>T_23403_MUT_A>G_24368_MUT_G>T_25563_MUT_G>T	Mutational_profile_6
EPI_ISL_455102	B.1	GH	EPI_ISL_455102-B.1-GH	EPI_ISL_455102-2020-04-27-Vastmanland-24-Male	2020-04-27	43948	80	2020	4	27	Vastmanland	24	Male	241_MUT_C>T	1059_MUT_C>T	3037_MUT_C>T	WT	WT	14408_MUT_C>T	WT	23403_MUT_A>G	24368_MUT_G>T	25563_MUT_G>T	WT	WT	WT	WT	241_MUT_C>T_1059_MUT_C>T_3037_MUT_C>T_14408_MUT_C>T_23403_MUT_A>G_24368_MUT_G>T_25563_MUT_G>T	Mutational_profile_6
EPI_ISL_455103	B.1	GH	EPI_ISL_455103-B.1-GH	EPI_ISL_455103-2020-04-27-Halland-61-Male	2020-04-27	43948	80	2020	4	27	Halland	61	Male	241_MUT_C>T	1059_MUT_C>T	3037_MUT_C>T	WT	WT	14408_MUT_C>T	WT	23403_MUT_A>G	24368_MUT_G>T	25563_MUT_G>T	WT	WT	WT	WT	241_MUT_C>T_1059_MUT_C>T_3037_MUT_C>T_14408_MUT_C>T_23403_MUT_A>G_24368_MUT_G>T_25563_MUT_G>T	Mutational_profile_6
EPI_ISL_450830	B.1.1	GR	EPI_ISL_450830-B.1.1-GR	EPI_ISL_450830-2020-04-27-Vastra_Gotaland-37-Female	2020-04-27	43948	80	2020	4	27	Vastra_Gotaland	37	Female	241_MUT_C>T	WT	3037_MUT_C>T	WT	WT	14408_MUT_C>T	WT	23403_MUT_A>G	WT	WT	WT	28881_MUT_G>A	28882_MUT_G>A	28883_MUT_G>C	241_MUT_C>T_3037_MUT_C>T_14408_MUT_C>T_23403_MUT_A>G_28881_MUT_G>A_28882_MUT_G>A_28883_MUT_G>C	Mutational_profile_3
EPI_ISL_450827	B.1.1	GR	EPI_ISL_450827-B.1.1-GR	EPI_ISL_450827-2020-04-27-Uppsala-59-Female	2020-04-27	43948	80	2020	4	27	Uppsala	59	Female	241_MUT_C>T	WT	3037_MUT_C>T	WT	WT	14408_MUT_C>T	WT	23403_MUT_A>G	WT	WT	WT	28881_MUT_G>A	28882_MUT_G>A	28883_MUT_G>C	241_MUT_C>T_3037_MUT_C>T_14408_MUT_C>T_23403_MUT_A>G_28881_MUT_G>A_28882_MUT_G>A_28883_MUT_G>C	Mutational_profile_3
EPI_ISL_450831	B.1.1	GR	EPI_ISL_450831-B.1.1-GR	EPI_ISL_450831-2020-04-27-Jonkoping-36-Female	2020-04-27	43948	80	2020	4	27	Jonkoping	36	Female	241_MUT_C>T	WT	3037_MUT_C>T	WT	WT	14408_MUT_C>T	WT	23403_MUT_A>G	WT	WT	WT	28881_MUT_G>A	28882_MUT_G>A	28883_MUT_G>C	241_MUT_C>T_3037_MUT_C>T_14408_MUT_C>T_23403_MUT_A>G_28881_MUT_G>A_28882_MUT_G>A_28883_MUT_G>C	Mutational_profile_3
EPI_ISL_450829	B.1.1	GR	EPI_ISL_450829-B.1.1-GR	EPI_ISL_450829-2020-04-28-Vastra_Gotaland-32-Male	2020-04-28	43949	81	2020	4	28	Vastra_Gotaland	32	Male	241_MUT_C>T	WT	3037_MUT_C>T	WT	WT	14408_MUT_C>T	WT	23403_MUT_A>G	WT	WT	WT	28881_MUT_G>A	28882_MUT_G>A	28883_MUT_G>C	241_MUT_C>T_3037_MUT_C>T_14408_MUT_C>T_23403_MUT_A>G_28881_MUT_G>A_28882_MUT_G>A_28883_MUT_G>C	Mutational_profile_3
EPI_ISL_450828	B.1.1	GR	EPI_ISL_450828-B.1.1-GR	EPI_ISL_450828-2020-04-28-Uppsala-39-Male	2020-04-28	43949	81	2020	4	28	Uppsala	39	Male	241_MUT_C>T	WT	3037_MUT_C>T	WT	WT	14408_MUT_C>T	WT	23403_MUT_A>G	WT	WT	WT	28881_MUT_G>A	28882_MUT_G>A	28883_MUT_G>C	241_MUT_C>T_3037_MUT_C>T_14408_MUT_C>T_23403_MUT_A>G_28881_MUT_G>A_28882_MUT_G>A_28883_MUT_G>C	Mutational_profile_3
EPI_ISL_450832	B.1	GH	EPI_ISL_450832-B.1-GH	EPI_ISL_450832-2020-05-04-Vastmanland-97-Female	2020-05-04	43955	87	2020	5	4	Vastmanland	97	Female	241_MUT_C>T	1059_MUT_C>T	3037_MUT_C>T	WT	WT	14408_MUT_C>T	WT	23403_MUT_A>G	24368_MUT_G>T	25563_MUT_G>T	WT	WT	WT	WT	241_MUT_C>T_1059_MUT_C>T_3037_MUT_C>T_14408_MUT_C>T_23403_MUT_A>G_24368_MUT_G>T_25563_MUT_G>T	Mutational_profile_6
EPI_ISL_452242	B.1	G	EPI_ISL_452242-B.1-G	EPI_ISL_452242-2020-05-04-Vastra_Gotaland-14-Male	2020-05-04	43955	87	2020	5	4	Vastra_Gotaland	14	Male	241_MUT_C>T	WT	3037_MUT_C>T	WT	WT	14408_MUT_C>T	WT	23403_MUT_A>G	WT	WT	WT	WT	WT	WT	241_MUT_C>T_3037_MUT_C>T_14408_MUT_C>T_23403_MUT_A>G	Mutational_profile_4
EPI_ISL_455104	B.1	GH	EPI_ISL_455104-B.1-GH	EPI_ISL_455104-2020-05-06-Uppsala-47-Female	2020-05-06	43957	89	2020	5	6	Uppsala	47	Female	241_MUT_C>T	1059_MUT_C>T	3037_MUT_C>T	WT	WT	14408_MUT_C>T	WT	23403_MUT_A>G	24368_MUT_G>T	25563_MUT_G>T	WT	WT	WT	WT	241_MUT_C>T_1059_MUT_C>T_3037_MUT_C>T_14408_MUT_C>T_23403_MUT_A>G_24368_MUT_G>T_25563_MUT_G>T	Mutational_profile_6
EPI_ISL_455105	B.1	GH	EPI_ISL_455105-B.1-GH	EPI_ISL_455105-2020-05-07-Jonkoping-63-Male	2020-05-07	43958	90	2020	5	7	Jonkoping	63	Male	241_MUT_C>T	1059_MUT_C>T	3037_MUT_C>T	WT	WT	14408_MUT_C>T	WT	23403_MUT_A>G	24368_MUT_G>T	25563_MUT_G>T	WT	WT	WT	WT	241_MUT_C>T_1059_MUT_C>T_3037_MUT_C>T_14408_MUT_C>T_23403_MUT_A>G_24368_MUT_G>T_25563_MUT_G>T	Mutational_profile_6
EPI_ISL_450833	B.1.1	GR	EPI_ISL_450833-B.1.1-GR	EPI_ISL_450833-2020-05-07-Jonkoping-68-Female	2020-05-07	43958	90	2020	5	7	Jonkoping	68	Female	241_MUT_C>T	WT	3037_MUT_C>T	WT	WT	14408_MUT_C>T	WT	23403_MUT_A>G	WT	WT	WT	28881_MUT_G>A	28882_MUT_G>A	28883_MUT_G>C	241_MUT_C>T_3037_MUT_C>T_14408_MUT_C>T_23403_MUT_A>G_28881_MUT_G>A_28882_MUT_G>A_28883_MUT_G>C	Mutational_profile_3
EPI_ISL_455106	B.1.1	GR	EPI_ISL_455106-B.1.1-GR	EPI_ISL_455106-2020-05-11-Stockholm-45-Male	2020-05-11	43962	94	2020	5	11	Stockholm	45	Male	241_MUT_C>T	WT	3037_MUT_C>T	WT	WT	14408_MUT_C>T	WT	23403_MUT_A>G	WT	WT	WT	28881_MUT_G>A	28882_MUT_G>A	28883_MUT_G>C	241_MUT_C>T_3037_MUT_C>T_14408_MUT_C>T_23403_MUT_A>G_28881_MUT_G>A_28882_MUT_G>A_28883_MUT_G>C	Mutational_profile_3
EPI_ISL_455107	B.1	GH	EPI_ISL_455107-B.1-GH	EPI_ISL_455107-2020-05-12-Vastra_Gotaland-43-Male	2020-05-12	43963	95	2020	5	12	Vastra_Gotaland	43	Male	241_MUT_C>T	1059_MUT_C>T	3037_MUT_C>T	WT	WT	14408_MUT_C>T	WT	23403_MUT_A>G	24368_MUT_G>T	25563_MUT_G>T	WT	WT	WT	WT	241_MUT_C>T_1059_MUT_C>T_3037_MUT_C>T_14408_MUT_C>T_23403_MUT_A>G_24368_MUT_G>T_25563_MUT_G>T	Mutational_profile_6
EPI_ISL_455108	B.1	GH	EPI_ISL_455108-B.1-GH	EPI_ISL_455108-2020-05-13-Kalmar-33-Female	2020-05-13	43964	96	2020	5	13	Kalmar	33	Female	241_MUT_C>T	1059_MUT_C>T	3037_MUT_C>T	WT	WT	14408_MUT_C>T	WT	23403_MUT_A>G	24368_MUT_G>T	25563_MUT_G>T	WT	WT	WT	WT	241_MUT_C>T_1059_MUT_C>T_3037_MUT_C>T_14408_MUT_C>T_23403_MUT_A>G_24368_MUT_G>T_25563_MUT_G>T	Mutational_profile_6
EPI_ISL_455109	B.1.1	GR	EPI_ISL_455109-B.1.1-GR	EPI_ISL_455109-2020-05-13-Uppsala-51-Male	2020-05-13	43964	96	2020	5	13	Uppsala	51	Male	241_MUT_C>T	WT	3037_MUT_C>T	WT	WT	14408_MUT_C>T	WT	23403_MUT_A>G	WT	WT	WT	28881_MUT_G>A	28882_MUT_G>A	28883_MUT_G>C	241_MUT_C>T_3037_MUT_C>T_14408_MUT_C>T_23403_MUT_A>G_28881_MUT_G>A_28882_MUT_G>A_28883_MUT_G>C	Mutational_profile_3
EPI_ISL_455110	B.1.1	GR	EPI_ISL_455110-B.1.1-GR	EPI_ISL_455110-2020-05-14-Stockholm-56-Male	2020-05-14	43965	97	2020	5	14	Stockholm	56	Male	241_MUT_C>T	WT	3037_MUT_C>T	WT	WT	14408_MUT_C>T	WT	23403_MUT_A>G	WT	WT	WT	28881_MUT_G>A	28882_MUT_G>A	28883_MUT_G>C	241_MUT_C>T_3037_MUT_C>T_14408_MUT_C>T_23403_MUT_A>G_28881_MUT_G>A_28882_MUT_G>A_28883_MUT_G>C	Mutational_profile_3
EPI_ISL_455111	B.1.1	GR	EPI_ISL_455111-B.1.1-GR	EPI_ISL_455111-2020-05-14-Kalmar-28-Female	2020-05-14	43965	97	2020	5	14	Kalmar	28	Female	241_MUT_C>T	WT	3037_MUT_C>T	WT	WT	14408_MUT_C>T	WT	23403_MUT_A>G	WT	WT	WT	28881_MUT_G>A	28882_MUT_G>A	28883_MUT_G>C	241_MUT_C>T_3037_MUT_C>T_14408_MUT_C>T_23403_MUT_A>G_28881_MUT_G>A_28882_MUT_G>A_28883_MUT_G>C	Mutational_profile_3
